# Supplementary material for: PtRFdb: a database for plant transfer RNA-derived fragments
Source: Database (Oxford). 2018 Jun 22;2018:bay063. doi: 10.1093/database/bay063 (PMC6016605; doi:10.1093/database/bay063)
Supplement: Supplementary Data [file bay063_supp.xlsx]

## Sheet: Plant wise tRFs
Plant	Number of entries	Number of Unique Sequences
Arabidopsis thaliana	1092	438
Medicago truncatula	50	50
Oryza sativa	312	78
Piper nigum	149	64
Triticum aestivum	300	275
TOTAL	1903	905
TOTAL UNIQUE SEQUENCES (Non Redundant)		854

## Sheet: Total Entries
Sequence	Sequence Length	Sequence Frequency	tRNA Id	Anticodon	Gene Coordinates	Chromosome Number	Predicted tRF	PMID	GSM number	Tissue	Organism
GGGGATGTAGCTCAAA	16		chr2.trna-AlaAGC	AlaAGC	chr2:13144370-13144385	chr2		19854858		root,shoot	Arabidopsis thaliana
GGGGATGTAGCTCAGA	16		chr1.trna-AlaAGC	AlaAGC	chr1:2025355-2025370	chr1		19854858		root,shoot	Arabidopsis thaliana
GGGGATGTAGCTCAGA	16		chr1.trna-AlaAGC	AlaAGC	chr1:2334819-2334834	chr1		19854858		root,shoot	Arabidopsis thaliana
GGGGATGTAGCTCAGA	16		chr2.trna-AlaAGC	AlaAGC	chr2:706795-706810	chr2		19854858		root,shoot	Arabidopsis thaliana
GGGGATGTAGCTCAGA	16		chr2.trna-AlaAGC	AlaAGC	chr2:846911-846926	chr2		19854858		root,shoot	Arabidopsis thaliana
GGGGATGTAGCTCAGA	16		chr3.trna-AlaAGC	AlaAGC	chr3:10753668-10753683	chr3		19854858		root,shoot	Arabidopsis thaliana
GGGGATGTAGCTCAGA	16		chr3.trna-AlaAGC	AlaAGC	chr3:10760687-10760702	chr3		19854858		root,shoot	Arabidopsis thaliana
GGGGATGTAGCTCAGA	16		chr4.trna-AlaAGC	AlaAGC	chr4:6905537-6905552	chr4		19854858		root,shoot	Arabidopsis thaliana
GGGGATGTAGCTCAGA	16		chr4.trna-AlaAGC	AlaAGC	chr4:7232850-7232865	chr4		19854858		root,shoot	Arabidopsis thaliana
GGGGATGTAGCTCAGA	16		chr4.trna-AlaAGC	AlaAGC	chr4:13454563-13454578	chr4		19854858		root,shoot	Arabidopsis thaliana
GGGGATGTAGCTCAGA	16		chr5.trna-AlaAGC	AlaAGC	chr5:150411-150426	chr5		19854858		root,shoot	Arabidopsis thaliana
GGGGATGTAGCTCAGA	16		chr5.trna-AlaAGC	AlaAGC	chr5:2432321-2432336	chr5		19854858		root,shoot	Arabidopsis thaliana
GGGGATGTAGCTCAGA	16		chr5.trna-AlaAGC	AlaAGC	chr5:15993515-15993530	chr5		19854858		root,shoot	Arabidopsis thaliana
GGGGATGTAGCTCAGA	16		chr5.trna-AlaAGC	AlaAGC	chr5:17476460-17476475	chr5		19854858		root,shoot	Arabidopsis thaliana
GGGGATGTAGCTCAGA	16		chr5.trna-AlaAGC	AlaAGC	chr5:22502053-22502068	chr5		19854858		root,shoot	Arabidopsis thaliana
GGGGATGTAGCTCAGA	16		chr5.trna-AlaAGC	AlaAGC	chr5:24726892-24726907	chr5		19854858		root,shoot	Arabidopsis thaliana
GGGGATGTAGCTCATA	16		chr3.trna-AlaCGC	AlaCGC	chr3:22871102-22871117	chr3		19854858		root,shoot	Arabidopsis thaliana
GGGGGTGTAGCTCATA	16		chr1.trna-AlaCGC	AlaCGC	chr1:23936800-23936815	chr1		19854858		root,shoot	Arabidopsis thaliana
GGGGGTGTAGCTCATA	16		chr2.trna-AlaCGC	AlaCGC	chr2:9598107-9598122	chr2		19854858		root,shoot	Arabidopsis thaliana
GGGGGTGTAGCTCATA	16		chr4.trna-AlaCGC	AlaCGC	chr4:12429609-12429624	chr4		19854858		root,shoot	Arabidopsis thaliana
GGGGGTGTAGCTCATA	16		chr4.trna-AlaCGC	AlaCGC	chr4:13885254-13885269	chr4		19854858		root,shoot	Arabidopsis thaliana
GGGGGTGTAGCTCATA	16		chr5.trna-AlaCGC	AlaCGC	chr5:2587884-2587899	chr5		19854858		root,shoot	Arabidopsis thaliana
GGGGGTGTAGCTCATA	16		chr5.trna-AlaCGC	AlaCGC	chr5:24547402-24547417	chr5		19854858		root,shoot	Arabidopsis thaliana
GGGGATGTAGCTCAAA	16		chr1.trna-AlaTGC	AlaTGC	chr1:2846596-2846611	chr1		19854858		root,shoot	Arabidopsis thaliana
GGGGATGTAGCTCAAA	16		chr1.trna-AlaTGC	AlaTGC	chr1:4741996-4742011	chr1		19854858		root,shoot	Arabidopsis thaliana
GGGGATGTAGCTCAAA	16		chr1.trna-AlaTGC	AlaTGC	chr1:4743092-4743107	chr1		19854858		root,shoot	Arabidopsis thaliana
GGGGATGTAGCTCAAA	16		chr1.trna-AlaTGC	AlaTGC	chr1:9158170-9158185	chr1		19854858		root,shoot	Arabidopsis thaliana
GGGGATGTAGCTCAAA	16		chr1.trna-AlaTGC	AlaTGC	chr1:20416652-20416667	chr1		19854858		root,shoot	Arabidopsis thaliana
GGGGATGTAGCTCAAA	16		chr2.trna-AlaTGC	AlaTGC	chr2:1054772-1054787	chr2		19854858		root,shoot	Arabidopsis thaliana
GGGGATGTAGCTCAAA	16		chr2.trna-AlaTGC	AlaTGC	chr2:19351497-19351512	chr2		19854858		root,shoot	Arabidopsis thaliana
GGGGATGTAGCTCAAA	16		chr3.trna-AlaTGC	AlaTGC	chr3:23296625-23296640	chr3		19854858		root,shoot	Arabidopsis thaliana
GGGGATGTAGCTCAAA	16		chr3.trna-AlaTGC	AlaTGC	chr3:23296786-23296801	chr3		19854858		root,shoot	Arabidopsis thaliana
GGGGATGTAGCTCATA	16		chr3.trna-AlaTGC	AlaTGC	chr3:23047855-23047870	chr3		19854858		root,shoot	Arabidopsis thaliana
GACTCCATGGCCCAATGGA	19		chr2.trna-ArgACG	ArgACG	chr2:9472715-9472733	chr2		19854858		root,shoot	Arabidopsis thaliana
GACTCCATGGCCCAATGGA	19		chr4.trna-ArgACG	ArgACG	chr4:15183090-15183108	chr4		19854858		root,shoot	Arabidopsis thaliana
GACTCCATGGCCCAATGGA	19		chr4.trna-ArgACG	ArgACG	chr4:18501760-18501778	chr4		19854858		root,shoot	Arabidopsis thaliana
GACTCCGTGGCCCAATGGA	19		chr5.trna-ArgACG	ArgACG	chr5:25989904-25989922	chr5		19854858		root,shoot	Arabidopsis thaliana
GACTCTGTGGCCCAATGGA	19		chr2.trna-ArgACG	ArgACG	chr2:10380656-10380674	chr2		19854858		root,shoot	Arabidopsis thaliana
GACTCTGTGGCCCAATGGA	19		chr5.trna-ArgACG	ArgACG	chr5:3212406-3212424	chr5		19854858		root,shoot	Arabidopsis thaliana
GACTTCATGGCCCAATGGA	19		chr1.trna-ArgACG	ArgACG	chr1:4440212-4440230	chr1		19854858		root,shoot	Arabidopsis thaliana
GACTTCATGGCCCAATGGA	19		chr2.trna-ArgACG	ArgACG	chr2:17880767-17880785	chr2		19854858		root,shoot	Arabidopsis thaliana
GGTTCCATGGCCCAATGGA	19		chr3.trna-ArgACG	ArgACG	chr3:7224278-7224296	chr3		19854858		root,shoot	Arabidopsis thaliana
GATCCCATAGCGGAGTGGA	19		chr3.trna-ArgCCG	ArgCCG	chr3:3995158-3995176	chr3		19854858		root,shoot	Arabidopsis thaliana
GCGGGAGATTGTGGGT	16		chr1.trna-ArgCCG	ArgCCG	chr1:5619484-5619499	chr1		19854858		root,shoot	Arabidopsis thaliana
GCGGGAGATTGTGGGT	16		chr1.trna-ArgCCG	ArgCCG	chr1:29809054-29809069	chr1		19854858		root,shoot	Arabidopsis thaliana
GCGGGAGATTGTGGGT	16		chr3.trna-ArgCCG	ArgCCG	chr3:1220273-1220288	chr3		19854858		root,shoot	Arabidopsis thaliana
AAGCAGAAGGTCGTAGGTT	19		chr5.trna-ArgCCT	ArgCCT	chr5:13823230-13823248	chr5		19854858		root,shoot	Arabidopsis thaliana
GCGCCTGTAGCTCAGTGGA	19		chr1.trna-ArgCCT	ArgCCT	chr1:18391470-18391488	chr1		19854858		root,shoot	Arabidopsis thaliana
GCGCCTGTAGCTCAGTGGA	19		chr3.trna-ArgCCT	ArgCCT	chr3:3535152-3535170	chr3		19854858		root,shoot	Arabidopsis thaliana
GCGCCTGTAGCTCAGTGGA	19		chr3.trna-ArgCCT	ArgCCT	chr3:6663714-6663732	chr3		19854858		root,shoot	Arabidopsis thaliana
GCGCCTGTAGCTCAGTGGA	19		chr4.trna-ArgCCT	ArgCCT	chr4:16454755-16454773	chr4		19854858		root,shoot	Arabidopsis thaliana
GCGCCTGTAGCTCAGTGGA	19		chr5.trna-ArgCCT	ArgCCT	chr5:1742693-1742711	chr5		19854858		root,shoot	Arabidopsis thaliana
GCGCCTGTAGCTCAGTGGA	19		chr5.trna-ArgCCT	ArgCCT	chr5:26212685-26212703	chr5		19854858		root,shoot	Arabidopsis thaliana
GCGTCTGTAGCTCAGTGGA	19		chr5.trna-ArgCCT	ArgCCT	chr5:3324703-3324721	chr5		19854858		root,shoot	Arabidopsis thaliana
GACCGCATAGCGCAGTGGA	19		chr1.trna-ArgTCG	ArgTCG	chr1:3678830-3678848	chr1		19854858		root,shoot	Arabidopsis thaliana
GACCGCATAGCGCAGTGGA	19		chr1.trna-ArgTCG	ArgTCG	chr1:19502143-19502161	chr1		19854858		root,shoot	Arabidopsis thaliana
GACCGCATAGCGCAGTGGA	19		chr1.trna-ArgTCG	ArgTCG	chr1:22481493-22481511	chr1		19854858		root,shoot	Arabidopsis thaliana
GACCGCATAGCGCAGTGGA	19		chr1.trna-ArgTCG	ArgTCG	chr1:30088944-30088962	chr1		19854858		root,shoot	Arabidopsis thaliana
GACCGCATAGCGCAGTGGA	19		chr3.trna-ArgTCG	ArgTCG	chr3:2918474-2918492	chr3		19854858		root,shoot	Arabidopsis thaliana
GACCGCATAGCGCAGTGGA	19		chr5.trna-ArgTCG	ArgTCG	chr5:588946-588964	chr5		19854858		root,shoot	Arabidopsis thaliana
GCACCCGTGGCCTAATG	17		chr3.trna-ArgTCT	ArgTCT	chr3:3096221-3096237	chr3		19854858		root,shoot	Arabidopsis thaliana
GCACCCGTGGCCTAATG	17		chr5.trna-ArgTCT	ArgTCT	chr5:998941-998957	chr5		19854858		root,shoot	Arabidopsis thaliana
GCGCCCGTGGCCTAATG	17		chr1.trna-ArgTCT	ArgTCT	chr1:13687638-13687654	chr1		19854858		root,shoot	Arabidopsis thaliana
GCGCCCGTGGCCTAATG	17		chr2.trna-ArgTCT	ArgTCT	chr2:15353239-15353255	chr2		19854858		root,shoot	Arabidopsis thaliana
GCGCTCGTGGCCCAATGGA	19		chr4.trna-ArgTCT	ArgTCT	chr4:16304129-16304147	chr4		19854858		root,shoot	Arabidopsis thaliana
TCAAGCGATTGTGGGTT	17		chr2.trna-ArgTCT	ArgTCT	chr2:10820956-10820972	chr2		19854858		root,shoot	Arabidopsis thaliana
TCAAGCGATTGTGGGTT	17		chr2.trna-ArgTCT	ArgTCT	chr2:18577024-18577040	chr2		19854858		root,shoot	Arabidopsis thaliana
TCAAGCGATTGTGGGTT	17		chr4.trna-ArgTCT	ArgTCT	chr4:15120694-15120710	chr4		19854858		root,shoot	Arabidopsis thaliana
TCAAGCGATTGTGGGTT	17		chr4.trna-ArgTCT	ArgTCT	chr4:15576694-15576710	chr4		19854858		root,shoot	Arabidopsis thaliana
GCTGGAATAGCTCAGA	16		chr1.trna-AsnGTT	AsnGTT	chr1:5189740-5189755	chr1		19854858		root,shoot	Arabidopsis thaliana
GCTGGAATAGCTCAGC	16		chr1.trna-AsnGTT	AsnGTT	chr1:1583829-1583844	chr1		19854858		root,shoot	Arabidopsis thaliana
GCTGGAATAGCTCAGT	16		chr1.trna-AsnGTT	AsnGTT	chr1:9143797-9143812	chr1		19854858		root,shoot	Arabidopsis thaliana
GCTGGAATAGCTCAGT	16		chr1.trna-AsnGTT	AsnGTT	chr1:26053141-26053156	chr1		19854858		root,shoot	Arabidopsis thaliana
GCTGGAATAGCTCAGT	16		chr2.trna-AsnGTT	AsnGTT	chr2:102064-102079	chr2		19854858		root,shoot	Arabidopsis thaliana
GCTGGAATAGCTCAGT	16		chr2.trna-AsnGTT	AsnGTT	chr2:13658351-13658366	chr2		19854858		root,shoot	Arabidopsis thaliana
GCTGGAATAGCTCAGT	16		chr2.trna-AsnGTT	AsnGTT	chr2:15175941-15175956	chr2		19854858		root,shoot	Arabidopsis thaliana
GCTGGAATAGCTCAGT	16		chr3.trna-AsnGTT	AsnGTT	chr3:18928414-18928429	chr3		19854858		root,shoot	Arabidopsis thaliana
GCTGGAATAGCTCAGT	16		chr5.trna-AsnGTT	AsnGTT	chr5:15049796-15049811	chr5		19854858		root,shoot	Arabidopsis thaliana
GCTGGAATAGCTCAGT	16		chr5.trna-AsnGTT	AsnGTT	chr5:26238918-26238933	chr5		19854858		root,shoot	Arabidopsis thaliana
GCTGGAGTAGCTCAGT	16		chr1.trna-AsnGTT	AsnGTT	chr1:19428224-19428239	chr1		19854858		root,shoot	Arabidopsis thaliana
GCTGGAGTAGCTCAGT	16		chr2.trna-AsnGTT	AsnGTT	chr2:7962817-7962832	chr2		19854858		root,shoot	Arabidopsis thaliana
GCTGGAGTAGCTCAGT	16		chr4.trna-AsnGTT	AsnGTT	chr4:7341479-7341494	chr4		19854858		root,shoot	Arabidopsis thaliana
GCTGGAGTAGCTCAGT	16		chr4.trna-AsnGTT	AsnGTT	chr4:11910300-11910315	chr4		19854858		root,shoot	Arabidopsis thaliana
GCTGGAGTAGCTCAGT	16		chr5.trna-AsnGTT	AsnGTT	chr5:26573307-26573322	chr5		19854858		root,shoot	Arabidopsis thaliana
TCCTCAGTAGCTCAGTGGT	19		chr2.trna-AsnGTT	AsnGTT	chr2:3496437-3496455	chr2		19854858		root,shoot	Arabidopsis thaliana
GCGGGTGACCCGGGTT	16		chr5.trna-AspGTC	AspGTC	chr5:11802323-11802338	chr5		19854858		root,shoot	Arabidopsis thaliana
GGGATTGTAGTTCAATCGGT	20		chr2.trna-AspGTC	AspGTC	chr2:3255883-3255902	chr2		19854858		root,shoot	Arabidopsis thaliana
GTCGTTGTAGTATAGTGGT	19		chr1.trna-AspGTC	AspGTC	chr1:877649-877667	chr1		19854858		root,shoot	Arabidopsis thaliana
GTCGTTGTAGTATAGTGGT	19		chr1.trna-AspGTC	AspGTC	chr1:6075813-6075831	chr1		19854858		root,shoot	Arabidopsis thaliana
GTCGTTGTAGTATAGTGGT	19		chr1.trna-AspGTC	AspGTC	chr1:6345757-6345775	chr1		19854858		root,shoot	Arabidopsis thaliana
GTCGTTGTAGTATAGTGGT	19		chr1.trna-AspGTC	AspGTC	chr1:7004505-7004523	chr1		19854858		root,shoot	Arabidopsis thaliana
GTCGTTGTAGTATAGTGGT	19		chr1.trna-AspGTC	AspGTC	chr1:16588198-16588216	chr1		19854858		root,shoot	Arabidopsis thaliana
GTCGTTGTAGTATAGTGGT	19		chr1.trna-AspGTC	AspGTC	chr1:18139319-18139337	chr1		19854858		root,shoot	Arabidopsis thaliana
GTCGTTGTAGTATAGTGGT	19		chr1.trna-AspGTC	AspGTC	chr1:27792644-27792662	chr1		19854858		root,shoot	Arabidopsis thaliana
GTCGTTGTAGTATAGTGGT	19		chr1.trna-AspGTC	AspGTC	chr1:28188193-28188211	chr1		19854858		root,shoot	Arabidopsis thaliana
GTCGTTGTAGTATAGTGGT	19		chr1.trna-AspGTC	AspGTC	chr1:28531428-28531446	chr1		19854858		root,shoot	Arabidopsis thaliana
GTCGTTGTAGTATAGTGGT	19		chr2.trna-AspGTC	AspGTC	chr2:14250207-14250225	chr2		19854858		root,shoot	Arabidopsis thaliana
GTCGTTGTAGTATAGTGGT	19		chr2.trna-AspGTC	AspGTC	chr2:14251775-14251793	chr2		19854858		root,shoot	Arabidopsis thaliana
GTCGTTGTAGTATAGTGGT	19		chr2.trna-AspGTC	AspGTC	chr2:16646911-16646929	chr2		19854858		root,shoot	Arabidopsis thaliana
GTCGTTGTAGTATAGTGGT	19		chr3.trna-AspGTC	AspGTC	chr3:476809-476827	chr3		19854858		root,shoot	Arabidopsis thaliana
GTCGTTGTAGTATAGTGGT	19		chr3.trna-AspGTC	AspGTC	chr3:4330779-4330797	chr3		19854858		root,shoot	Arabidopsis thaliana
GTCGTTGTAGTATAGTGGT	19		chr3.trna-AspGTC	AspGTC	chr3:10211565-10211583	chr3		19854858		root,shoot	Arabidopsis thaliana
GTCGTTGTAGTATAGTGGT	19		chr3.trna-AspGTC	AspGTC	chr3:19044425-19044443	chr3		19854858		root,shoot	Arabidopsis thaliana
GTCGTTGTAGTATAGTGGT	19		chr3.trna-AspGTC	AspGTC	chr3:19566014-19566032	chr3		19854858		root,shoot	Arabidopsis thaliana
GTCGTTGTAGTATAGTGGT	19		chr3.trna-AspGTC	AspGTC	chr3:22149877-22149895	chr3		19854858		root,shoot	Arabidopsis thaliana
GTCGTTGTAGTATAGTGGT	19		chr5.trna-AspGTC	AspGTC	chr5:1788652-1788670	chr5		19854858		root,shoot	Arabidopsis thaliana
GTCGTTGTAGTATAGTGGT	19		chr5.trna-AspGTC	AspGTC	chr5:4673903-4673921	chr5		19854858		root,shoot	Arabidopsis thaliana
GTCGTTGTAGTATAGTGGT	19		chr5.trna-AspGTC	AspGTC	chr5:5161515-5161533	chr5		19854858		root,shoot	Arabidopsis thaliana
GTCGTTGTAGTATAGTGGT	19		chr5.trna-AspGTC	AspGTC	chr5:7222113-7222131	chr5		19854858		root,shoot	Arabidopsis thaliana
GTCGTTGTAGTATAGTGGT	19		chr5.trna-AspGTC	AspGTC	chr5:16256919-16256937	chr5		19854858		root,shoot	Arabidopsis thaliana
GTCGTTGTAGTATAGTGGT	19		chr5.trna-AspGTC	AspGTC	chr5:23861432-23861450	chr5		19854858		root,shoot	Arabidopsis thaliana
AGTGGTAGAGCATTCGACTG	20		chr5.trna-CysGCA	CysGCA	chr5:16524800-16524819	chr5		19854858		root,shoot	Arabidopsis thaliana
ATCAATAGGTCACCGGTTTG	20		chr5.trna-CysGCA	CysGCA	chr5:7074374-7074393	chr5		19854858		root,shoot	Arabidopsis thaliana
GGAAATGTATCGGACT	16		chr2.trna-CysGCA	CysGCA	chr2:3495455-3495470	chr2		19854858		root,shoot	Arabidopsis thaliana
GGGCTCATAGCTCAGTGGTAGAGCA	25		chr1.trna-CysGCA	CysGCA	chr1:23562897-23562921	chr1		19854858		root,shoot	Arabidopsis thaliana
GGGTCCATAGCTCAGTGA	18		chr4.trna-CysGCA	CysGCA	chr4:9978172-9978189	chr4		19854858		root,shoot	Arabidopsis thaliana
GGGTCCATAGCTCAGTGA	18		chr5.trna-CysGCA	CysGCA	chr5:7073999-7074016	chr5		19854858		root,shoot	Arabidopsis thaliana
GGGTCCATAGCTCAGTGGTAGAGCA	25		chr3.trna-CysGCA	CysGCA	chr3:19420393-19420417	chr3		19854858		root,shoot	Arabidopsis thaliana
GGGTCCATAGCTCAGTGGTAGAGCA	25		chr5.trna-CysGCA	CysGCA	chr5:18924750-18924774	chr5		19854858		root,shoot	Arabidopsis thaliana
GGGTCCTTAGCTCAGTGGTAGAGCA	25		chr1.trna-CysGCA	CysGCA	chr1:19929554-19929578	chr1		19854858		root,shoot	Arabidopsis thaliana
GGGTCCTTAGCTCAGTGGTAGAGCA	25		chr2.trna-CysGCA	CysGCA	chr2:12336080-12336104	chr2		19854858		root,shoot	Arabidopsis thaliana
GGGTCCTTAGCTCAGTGGTAGAGCA	25		chr3.trna-CysGCA	CysGCA	chr3:4998148-4998172	chr3		19854858		root,shoot	Arabidopsis thaliana
GGGTTCATAGCTCAGTGGTAGAGC	24		chr5.trna-CysGCA	CysGCA	chr5:7073580-7073603	chr5		19854858		root,shoot	Arabidopsis thaliana
GGTAGAGCAATTGACTG	17		chr5.trna-CysGCA	CysGCA	chr5:7074813-7074829	chr5		19854858		root,shoot	Arabidopsis thaliana
GGTTCGAATCCGGTTGGGCTC	21		chr2.trna-CysGCA	CysGCA	chr2:16525643-16525663	chr2		19854858		root,shoot	Arabidopsis thaliana
GGTTCGAATCCGGTTGGGCTC	21		chr2.trna-CysGCA	CysGCA	chr2:16525897-16525917	chr2		19854858		root,shoot	Arabidopsis thaliana
AGTTCAAATCTCGGTAGGACC	21		chr4.trna-GlnCTG	GlnCTG	chr4:1501656-1501676	chr4		19854858		root,shoot	Arabidopsis thaliana
GGTCCCATGGTCTAGTGGT	19		chr1.trna-GlnCTG	GlnCTG	chr1:892514-892532	chr1		19854858		root,shoot	Arabidopsis thaliana
GGTCCCATGGTCTAGTGGT	19		chr5.trna-GlnCTG	GlnCTG	chr5:7387891-7387909	chr5		19854858		root,shoot	Arabidopsis thaliana
GGTTCCATGGTCTAGCGGT	19		chr1.trna-GlnCTG	GlnCTG	chr1:111943-111961	chr1		19854858		root,shoot	Arabidopsis thaliana
GGTTCCATGGTCTAGTGGT	19		chr3.trna-GlnCTG	GlnCTG	chr3:22892782-22892800	chr3		19854858		root,shoot	Arabidopsis thaliana
GGTTCTATGGTCTAGCGGT	19		chr2.trna-GlnCTG	GlnCTG	chr2:7046176-7046194	chr2		19854858		root,shoot	Arabidopsis thaliana
GGTTCTATGGTCTAGCGGT	19		chr2.trna-GlnCTG	GlnCTG	chr2:9277796-9277814	chr2		19854858		root,shoot	Arabidopsis thaliana
GGTTCTATGGTCTAGCGGT	19		chr4.trna-GlnCTG	GlnCTG	chr4:424770-424788	chr4		19854858		root,shoot	Arabidopsis thaliana
GGTTCTATGGTCTAGCGGT	19		chr4.trna-GlnCTG	GlnCTG	chr4:13882976-13882994	chr4		19854858		root,shoot	Arabidopsis thaliana
GGTTCTATGGTGTAGTGG	18		chr1.trna-GlnTTG	GlnTTG	chr1:7499776-7499793	chr1		19854858		root,shoot	Arabidopsis thaliana
GGTTCTATGGTGTAGTGG	18		chr1.trna-GlnTTG	GlnTTG	chr1:7656163-7656180	chr1		19854858		root,shoot	Arabidopsis thaliana
GGTTCTATGGTGTAGTGG	18		chr1.trna-GlnTTG	GlnTTG	chr1:28952502-28952519	chr1		19854858		root,shoot	Arabidopsis thaliana
GGTTCTATGGTGTAGTGG	18		chr1.trna-GlnTTG	GlnTTG	chr1:29148038-29148055	chr1		19854858		root,shoot	Arabidopsis thaliana
GGTTCTATGGTGTAGTGG	18		chr3.trna-GlnTTG	GlnTTG	chr3:18080063-18080080	chr3		19854858		root,shoot	Arabidopsis thaliana
GGTTCTATGGTGTAGTGG	18		chr5.trna-GlnTTG	GlnTTG	chr5:7981401-7981418	chr5		19854858		root,shoot	Arabidopsis thaliana
GGTTCTATGGTGTAGTGG	18		chr5.trna-GlnTTG	GlnTTG	chr5:20692448-20692465	chr5		19854858		root,shoot	Arabidopsis thaliana
TGGAGTATAGCCAAGTGG	18		chr2.trna-GlnTTG	GlnTTG	chr2:3276437-3276454	chr2		19854858		root,shoot	Arabidopsis thaliana
TCCGTCGTAGTCTAGC	16		chr3.trna-GluCTC	GluCTC	chr3:19008679-19008694	chr3		19854858		root,shoot	Arabidopsis thaliana
TCCGTCGTAGTCTAGC	16		chr4.trna-GluCTC	GluCTC	chr4:7814198-7814213	chr4		19854858		root,shoot	Arabidopsis thaliana
TCCGTTGTAGTCTAGC	16		chr1.trna-GluCTC	GluCTC	chr1:10207349-10207364	chr1		19854858		root,shoot	Arabidopsis thaliana
TCCGTTGTAGTCTAGC	16		chr1.trna-GluCTC	GluCTC	chr1:10756704-10756719	chr1		19854858		root,shoot	Arabidopsis thaliana
TCCGTTGTAGTCTAGC	16		chr1.trna-GluCTC	GluCTC	chr1:28377207-28377222	chr1		19854858		root,shoot	Arabidopsis thaliana
TCCGTTGTAGTCTAGC	16		chr1.trna-GluCTC	GluCTC	chr1:28411645-28411660	chr1		19854858		root,shoot	Arabidopsis thaliana
TCCGTTGTAGTCTAGC	16		chr2.trna-GluCTC	GluCTC	chr2:15923895-15923910	chr2		19854858		root,shoot	Arabidopsis thaliana
TCCGTTGTAGTCTAGC	16		chr2.trna-GluCTC	GluCTC	chr2:18963714-18963729	chr2		19854858		root,shoot	Arabidopsis thaliana
TCCGTTGTAGTCTAGC	16		chr3.trna-GluCTC	GluCTC	chr3:22786897-22786912	chr3		19854858		root,shoot	Arabidopsis thaliana
TCCGTTGTAGTCTAGC	16		chr4.trna-GluCTC	GluCTC	chr4:10302012-10302027	chr4		19854858		root,shoot	Arabidopsis thaliana
TCCGTTGTAGTCTAGC	16		chr4.trna-GluCTC	GluCTC	chr4:16556628-16556643	chr4		19854858		root,shoot	Arabidopsis thaliana
TCCGTTGTAGTCTAGC	16		chr4.trna-GluCTC	GluCTC	chr4:17130055-17130070	chr4		19854858		root,shoot	Arabidopsis thaliana
TCCGTTGTAGTCTAGC	16		chr5.trna-GluCTC	GluCTC	chr5:3030875-3030890	chr5		19854858		root,shoot	Arabidopsis thaliana
CCAGGAGACCCGGGTT	16		chr4.trna-GluTTC	GluTTC	chr4:611881-611896	chr4		19854858		root,shoot	Arabidopsis thaliana
GTCCCTTTCGTCCAGTGGT	19		chr2.trna-GluTTC	GluTTC	chr2:3303294-3303312	chr2		19854858		root,shoot	Arabidopsis thaliana
TCCATTGTCGTCCAGCGGT	19		chr3.trna-GluTTC	GluTTC	chr3:18837021-18837039	chr3		19854858		root,shoot	Arabidopsis thaliana
TCCGATGTCGTCCAGCGGT	19		chr1.trna-GluTTC	GluTTC	chr1:2939419-2939437	chr1		19854858		root,shoot	Arabidopsis thaliana
TCCGATGTCGTCCAGCGGT	19		chr1.trna-GluTTC	GluTTC	chr1:6995326-6995344	chr1		19854858		root,shoot	Arabidopsis thaliana
TCCGATGTCGTCCAGCGGT	19		chr4.trna-GluTTC	GluTTC	chr4:17500854-17500872	chr4		19854858		root,shoot	Arabidopsis thaliana
TCCGATGTCGTCCAGCGGT	19		chr5.trna-GluTTC	GluTTC	chr5:9815459-9815477	chr5		19854858		root,shoot	Arabidopsis thaliana
TCCGATGTCGTCCAGCGGT	19		chr5.trna-GluTTC	GluTTC	chr5:18560260-18560278	chr5		19854858		root,shoot	Arabidopsis thaliana
TCCGATGTCGTCCAGCGGT	19		chr5.trna-GluTTC	GluTTC	chr5:26670549-26670567	chr5		19854858		root,shoot	Arabidopsis thaliana
TCCGTTATCGTCCAGCG	17		chr1.trna-GluTTC	GluTTC	chr1:28523701-28523717	chr1		19854858		root,shoot	Arabidopsis thaliana
TCCGTTATCGTCCAGCG	17		chr3.trna-GluTTC	GluTTC	chr3:18755844-18755860	chr3		19854858		root,shoot	Arabidopsis thaliana
TCCGTTGTCGTCCAGC	16		chr3.trna-GluTTC	GluTTC	chr3:1601400-1601415	chr3		19854858		root,shoot	Arabidopsis thaliana
GTTCGATCCCAGACGGTGTA	20		chr1.trna-GlyACC	GlyACC	chr1:12097259-12097278	chr1		19854858		root,shoot	Arabidopsis thaliana
GCGCATCTGGTGTAGTG	17		chr2.trna-GlyCCC	GlyCCC	chr2:19566979-19566995	chr2		19854858		root,shoot	Arabidopsis thaliana
GCGCATCTGGTGTAGTG	17		chr3.trna-GlyCCC	GlyCCC	chr3:23221683-23221699	chr3		19854858		root,shoot	Arabidopsis thaliana
GCGCATCTGGTGTAGTG	17		chr4.trna-GlyCCC	GlyCCC	chr4:6646426-6646442	chr4		19854858		root,shoot	Arabidopsis thaliana
GCGCATCTGGTGTAGTG	17		chr4.trna-GlyCCC	GlyCCC	chr4:12486266-12486282	chr4		19854858		root,shoot	Arabidopsis thaliana
GCGCATCTGGTGTAGTG	17		chr5.trna-GlyCCC	GlyCCC	chr5:21740394-21740410	chr5		19854858		root,shoot	Arabidopsis thaliana
ACCAGTGGTCTAGTGGTAGAATAGT	25		chr1.trna-GlyGCC	GlyGCC	chr1:1159024-1159048	chr1		19854858		root,shoot	Arabidopsis thaliana
ACCAGTGGTCTAGTGGTAGAATAGT	25		chr1.trna-GlyGCC	GlyGCC	chr1:2107441-2107465	chr1		19854858		root,shoot	Arabidopsis thaliana
ACCAGTGGTCTAGTGGTAGAATAGT	25		chr1.trna-GlyGCC	GlyGCC	chr1:2111191-2111215	chr1		19854858		root,shoot	Arabidopsis thaliana
ACCAGTGGTCTAGTGGTAGAATAGT	25		chr1.trna-GlyGCC	GlyGCC	chr1:22317123-22317147	chr1		19854858		root,shoot	Arabidopsis thaliana
ACCAGTGGTCTAGTGGTAGAATAGT	25		chr1.trna-GlyGCC	GlyGCC	chr1:22398346-22398370	chr1		19854858		root,shoot	Arabidopsis thaliana
ACCAGTGGTCTAGTGGTAGAATAGT	25		chr1.trna-GlyGCC	GlyGCC	chr1:22401301-22401325	chr1		19854858		root,shoot	Arabidopsis thaliana
ACCAGTGGTCTAGTGGTAGAATAGT	25		chr1.trna-GlyGCC	GlyGCC	chr1:22431834-22431858	chr1		19854858		root,shoot	Arabidopsis thaliana
ACCAGTGGTCTAGTGGTAGAATAGT	25		chr2.trna-GlyGCC	GlyGCC	chr2:12888670-12888694	chr2		19854858		root,shoot	Arabidopsis thaliana
ACCAGTGGTCTAGTGGTAGAATAGT	25		chr2.trna-GlyGCC	GlyGCC	chr2:12889813-12889837	chr2		19854858		root,shoot	Arabidopsis thaliana
ACCAGTGGTCTAGTGGTAGAATAGT	25		chr2.trna-GlyGCC	GlyGCC	chr2:12983069-12983093	chr2		19854858		root,shoot	Arabidopsis thaliana
ACCAGTGGTCTAGTGGTAGAATAGT	25		chr2.trna-GlyGCC	GlyGCC	chr2:17667858-17667882	chr2		19854858		root,shoot	Arabidopsis thaliana
ACCAGTGGTCTAGTGGTAGAATAGT	25		chr3.trna-GlyGCC	GlyGCC	chr3:19995921-19995945	chr3		19854858		root,shoot	Arabidopsis thaliana
ACCAGTGGTCTAGTGGTAGAATAGT	25		chr3.trna-GlyGCC	GlyGCC	chr3:21553261-21553285	chr3		19854858		root,shoot	Arabidopsis thaliana
ACCAGTGGTCTAGTGGTAGAATAGT	25		chr3.trna-GlyGCC	GlyGCC	chr3:22853499-22853523	chr3		19854858		root,shoot	Arabidopsis thaliana
ACCAGTGGTCTAGTGGTAGAATAGT	25		chr4.trna-GlyGCC	GlyGCC	chr4:15671401-15671425	chr4		19854858		root,shoot	Arabidopsis thaliana
ACCAGTGGTCTAGTGGTAGAATAGT	25		chr5.trna-GlyGCC	GlyGCC	chr5:2212723-2212747	chr5		19854858		root,shoot	Arabidopsis thaliana
ACCAGTGGTCTAGTGGTAGAATAGT	25		chr5.trna-GlyGCC	GlyGCC	chr5:6401243-6401267	chr5		19854858		root,shoot	Arabidopsis thaliana
ACCAGTGGTCTAGTGGTAGAATAGT	25		chr5.trna-GlyGCC	GlyGCC	chr5:26699978-26700002	chr5		19854858		root,shoot	Arabidopsis thaliana
GCACCAGTGGTCTAGTG	17		chr1.trna-GlyGCC	GlyGCC	chr1:26977051-26977067	chr1		19854858		root,shoot	Arabidopsis thaliana
GCACCAGTGGTCTAGTG	17		chr5.trna-GlyGCC	GlyGCC	chr5:389944-389960	chr5		19854858		root,shoot	Arabidopsis thaliana
GCACCAGTGGTCTAGTG	17		chr5.trna-GlyGCC	GlyGCC	chr5:17512823-17512839	chr5		19854858		root,shoot	Arabidopsis thaliana
GCACCAGTGGTCTAGTGGTAGAAT	24		chr3.trna-GlyGCC	GlyGCC	chr3:1843377-1843400	chr3		19854858		root,shoot	Arabidopsis thaliana
GCGGAAATAGCTTAATGGTA	20		chr2.trna-GlyGCC	GlyGCC	chr2:3444412-3444431	chr2		19854858		root,shoot	Arabidopsis thaliana
GCGTCTGTAGTCCAACGGT	19		chr1.trna-GlyTCC	GlyTCC	chr1:2588522-2588540	chr1		19854858		root,shoot	Arabidopsis thaliana
GCGTCTGTAGTCCAACGGT	19		chr1.trna-GlyTCC	GlyTCC	chr1:4285938-4285956	chr1		19854858		root,shoot	Arabidopsis thaliana
GCGTCTGTAGTCCAACGGT	19		chr2.trna-GlyTCC	GlyTCC	chr2:11871284-11871302	chr2		19854858		root,shoot	Arabidopsis thaliana
GCGTCTGTAGTCCAACGGT	19		chr2.trna-GlyTCC	GlyTCC	chr2:12478903-12478921	chr2		19854858		root,shoot	Arabidopsis thaliana
GCGTCTGTAGTCCAACGGT	19		chr3.trna-GlyTCC	GlyTCC	chr3:16438079-16438097	chr3		19854858		root,shoot	Arabidopsis thaliana
GCGTCTGTAGTCCAACGGT	19		chr3.trna-GlyTCC	GlyTCC	chr3:17160737-17160755	chr3		19854858		root,shoot	Arabidopsis thaliana
GCGTCTGTAGTCCAACGGT	19		chr4.trna-GlyTCC	GlyTCC	chr4:10326029-10326047	chr4		19854858		root,shoot	Arabidopsis thaliana
GCGTCTGTAGTCCAACGGT	19		chr5.trna-GlyTCC	GlyTCC	chr5:3578349-3578367	chr5		19854858		root,shoot	Arabidopsis thaliana
GCGTCTGTAGTCCAACGGT	19		chr5.trna-GlyTCC	GlyTCC	chr5:3617059-3617077	chr5		19854858		root,shoot	Arabidopsis thaliana
GCGTCTGTAGTCCAACGGT	19		chr5.trna-GlyTCC	GlyTCC	chr5:18576072-18576090	chr5		19854858		root,shoot	Arabidopsis thaliana
GCGTCTGTAGTCCAACGGT	19		chr5.trna-GlyTCC	GlyTCC	chr5:23971168-23971186	chr5		19854858		root,shoot	Arabidopsis thaliana
GCGTCTGTAGTCCAACGGT	19		chr5.trna-GlyTCC	GlyTCC	chr5:23974656-23974674	chr5		19854858		root,shoot	Arabidopsis thaliana
GCTGTAGTTTAGTGGTTAGAATTCC	25		chr5.trna-HisGTG	HisGTG	chr5:25892664-25892688	chr5		19854858		root,shoot	Arabidopsis thaliana
GTGGTTGTAGTATAGC	16		chr4.trna-HisGTG	HisGTG	chr4:901176-901191	chr4		19854858		root,shoot	Arabidopsis thaliana
TGGCTGTAGTTTAGTGGTAAGAATT	25		chr1.trna-HisGTG	HisGTG	chr1:552641-552665	chr1		19854858		root,shoot	Arabidopsis thaliana
TGGCTGTAGTTTAGTGGTAAGAATT	25		chr1.trna-HisGTG	HisGTG	chr1:2406877-2406901	chr1		19854858		root,shoot	Arabidopsis thaliana
TGGCTGTAGTTTAGTGGTAAGAATT	25		chr3.trna-HisGTG	HisGTG	chr3:2105008-2105032	chr3		19854858		root,shoot	Arabidopsis thaliana
TGGCTGTAGTTTAGTGGTAAGAATT	25		chr4.trna-HisGTG	HisGTG	chr4:18293775-18293799	chr4		19854858		root,shoot	Arabidopsis thaliana
TGGCTGTAGTTTAGTGGTAAGAATT	25		chr5.trna-HisGTG	HisGTG	chr5:559374-559398	chr5		19854858		root,shoot	Arabidopsis thaliana
TGGCTGTAGTTTAGTGGTAAGAATT	25		chr5.trna-HisGTG	HisGTG	chr5:20064050-20064074	chr5		19854858		root,shoot	Arabidopsis thaliana
TGGCTGTAGTTTAGTGGTTAGAATCC	26		chr2.trna-HisGTG	HisGTG	chr2:12346829-12346854	chr2		19854858		root,shoot	Arabidopsis thaliana
TGGCTGTAGTTTAGTGGTTAGAATCC	26		chr4.trna-HisGTG	HisGTG	chr4:8255697-8255722	chr4		19854858		root,shoot	Arabidopsis thaliana
GCATCCATGGCTGAATGGTTA	21		chr2.trna-IleAAT	IleAAT	chr2:3239705-3239725	chr2		19854858		root,shoot	Arabidopsis thaliana
GCATCCATGGCTGAATGGTTA	21		chr2.trna-IleAAT	IleAAT	chr2:3290963-3290983	chr2		19854858		root,shoot	Arabidopsis thaliana
GGCCCATTAGCTCAGT	16		chr1.trna-IleAAT	IleAAT	chr1:1978083-1978098	chr1		19854858		root,shoot	Arabidopsis thaliana
GGCCCATTAGCTCAGT	16		chr1.trna-IleAAT	IleAAT	chr1:4522764-4522779	chr1		19854858		root,shoot	Arabidopsis thaliana
GGCCCATTAGCTCAGT	16		chr1.trna-IleAAT	IleAAT	chr1:25890199-25890214	chr1		19854858		root,shoot	Arabidopsis thaliana
GGCCCATTAGCTCAGT	16		chr2.trna-IleAAT	IleAAT	chr2:7749794-7749809	chr2		19854858		root,shoot	Arabidopsis thaliana
GGCCCATTAGCTCAGT	16		chr3.trna-IleAAT	IleAAT	chr3:469667-469682	chr3		19854858		root,shoot	Arabidopsis thaliana
GGCCCATTAGCTCAGT	16		chr4.trna-IleAAT	IleAAT	chr4:18542165-18542180	chr4		19854858		root,shoot	Arabidopsis thaliana
GGCCCATTAGCTCAGT	16		chr5.trna-IleAAT	IleAAT	chr5:15593087-15593102	chr5		19854858		root,shoot	Arabidopsis thaliana
GGCCCATTAGCTCAGT	16		chr5.trna-IleAAT	IleAAT	chr5:22845357-22845372	chr5		19854858		root,shoot	Arabidopsis thaliana
GGCCCATTAGCTCAGT	16		chr5.trna-IleAAT	IleAAT	chr5:26585623-26585638	chr5		19854858		root,shoot	Arabidopsis thaliana
GGCCTATTAGCTCAGT	16		chr1.trna-IleAAT	IleAAT	chr1:11104094-11104109	chr1		19854858		root,shoot	Arabidopsis thaliana
GGCCTATTAGCTCAGT	16		chr1.trna-IleAAT	IleAAT	chr1:25993393-25993408	chr1		19854858		root,shoot	Arabidopsis thaliana
GGCCTATTAGCTCAGT	16		chr2.trna-IleAAT	IleAAT	chr2:9456947-9456962	chr2		19854858		root,shoot	Arabidopsis thaliana
GGCCTATTAGCTCAGT	16		chr2.trna-IleAAT	IleAAT	chr2:9509360-9509375	chr2		19854858		root,shoot	Arabidopsis thaliana
GGCCTATTAGCTCAGT	16		chr3.trna-IleAAT	IleAAT	chr3:9373669-9373684	chr3		19854858		root,shoot	Arabidopsis thaliana
GGCCTATTAGCTCAGT	16		chr4.trna-IleAAT	IleAAT	chr4:13336404-13336419	chr4		19854858		root,shoot	Arabidopsis thaliana
GGCCTATTAGCTCAGT	16		chr4.trna-IleAAT	IleAAT	chr4:13341560-13341575	chr4		19854858		root,shoot	Arabidopsis thaliana
GGCCTATTAGCTCAGT	16		chr5.trna-IleAAT	IleAAT	chr5:5157642-5157657	chr5		19854858		root,shoot	Arabidopsis thaliana
GCTCCCGTAGCTCAGTTGGT	20		chr3.trna-IleTAT	IleTAT	chr3:1738797-1738816	chr3		19854858		root,shoot	Arabidopsis thaliana
GGTCCCGTAGCTCAGTTGGTT	21		chr1.trna-IleTAT	IleTAT	chr1:2177884-2177904	chr1		19854858		root,shoot	Arabidopsis thaliana
GGTCCCGTAGCTCAGTTGGTT	21		chr1.trna-IleTAT	IleTAT	chr1:19851641-19851661	chr1		19854858		root,shoot	Arabidopsis thaliana
GGTCCCGTAGCTCAGTTGGTT	21		chr3.trna-IleTAT	IleTAT	chr3:5068354-5068374	chr3		19854858		root,shoot	Arabidopsis thaliana
GGTCCCGTAGCTCAGTTGGTT	21		chr4.trna-IleTAT	IleTAT	chr4:17276759-17276779	chr4		19854858		root,shoot	Arabidopsis thaliana
CAATTCTCAGAATGCCCC	18		chr1.trna-LeuAAG	LeuAAG	chr1:17159854-17159871	chr1		19854858		root,shoot	Arabidopsis thaliana
GTTGATATGGCCGAGT	16		chr1.trna-LeuAAG	LeuAAG	chr1:28024109-28024124	chr1		19854858		root,shoot	Arabidopsis thaliana
GTTGATATGGCCGAGT	16		chr2.trna-LeuAAG	LeuAAG	chr2:9273954-9273969	chr2		19854858		root,shoot	Arabidopsis thaliana
GTTGATATGGCCGAGT	16		chr2.trna-LeuAAG	LeuAAG	chr2:11122822-11122837	chr2		19854858		root,shoot	Arabidopsis thaliana
GTTGATATGGCCGAGT	16		chr3.trna-LeuAAG	LeuAAG	chr3:4254535-4254550	chr3		19854858		root,shoot	Arabidopsis thaliana
GTTGATATGGCCGAGT	16		chr3.trna-LeuAAG	LeuAAG	chr3:22622385-22622400	chr3		19854858		root,shoot	Arabidopsis thaliana
GTTGATATGGCCGAGT	16		chr4.trna-LeuAAG	LeuAAG	chr4:7730957-7730972	chr4		19854858		root,shoot	Arabidopsis thaliana
GTTGATATGGCCGAGT	16		chr5.trna-LeuAAG	LeuAAG	chr5:970863-970878	chr5		19854858		root,shoot	Arabidopsis thaliana
GTTGATATGGCCGAGT	16		chr5.trna-LeuAAG	LeuAAG	chr5:3118378-3118393	chr5		19854858		root,shoot	Arabidopsis thaliana
GTTGATATGGCCGAGT	16		chr5.trna-LeuAAG	LeuAAG	chr5:16427813-16427828	chr5		19854858		root,shoot	Arabidopsis thaliana
GTTGATATGGCCGAGT	16		chr5.trna-LeuAAG	LeuAAG	chr5:24279806-24279821	chr5		19854858		root,shoot	Arabidopsis thaliana
GTTGATATGGCCGAGT	16		chr5.trna-LeuAAG	LeuAAG	chr5:25942292-25942307	chr5		19854858		root,shoot	Arabidopsis thaliana
AGACTCAAGTTCTGGTCCTCG	21		chr4.trna-LeuCAA	LeuCAA	chr4:12320149-12320169	chr4		19854858		root,shoot	Arabidopsis thaliana
AGACTCAAGTTCTGGTCCTCG	21		chr5.trna-LeuCAA	LeuCAA	chr5:8906448-8906468	chr5		19854858		root,shoot	Arabidopsis thaliana
AGACTCAAGTTCTGGTCCTCG	21		chr5.trna-LeuCAA	LeuCAA	chr5:21318140-21318160	chr5		19854858		root,shoot	Arabidopsis thaliana
GTCAGGATGGCCGAGTG	17		chr1.trna-LeuCAA	LeuCAA	chr1:6948918-6948934	chr1		19854858		root,shoot	Arabidopsis thaliana
GTCAGGATGGCCGAGTG	17		chr1.trna-LeuCAA	LeuCAA	chr1:23806216-23806232	chr1		19854858		root,shoot	Arabidopsis thaliana
GTCAGGATGGCCGAGTG	17		chr4.trna-LeuCAA	LeuCAA	chr4:6837837-6837853	chr4		19854858		root,shoot	Arabidopsis thaliana
GTCAGGATGGCCGAGTG	17		chr4.trna-LeuCAA	LeuCAA	chr4:13076650-13076666	chr4		19854858		root,shoot	Arabidopsis thaliana
GTCAGGATGGCCGAGTG	17		chr5.trna-LeuCAA	LeuCAA	chr5:16655394-16655410	chr5		19854858		root,shoot	Arabidopsis thaliana
GTCAGGTTGGCCGAGTG	17		chr5.trna-LeuCAA	LeuCAA	chr5:2411149-2411165	chr5		19854858		root,shoot	Arabidopsis thaliana
GTCAGGTTGGCCGAGTG	17		chr5.trna-LeuCAA	LeuCAA	chr5:2898935-2898951	chr5		19854858		root,shoot	Arabidopsis thaliana
GTCAAGATGGCCGAGT	16		chr1.trna-LeuCAG	LeuCAG	chr1:6488646-6488661	chr1		19854858		root,shoot	Arabidopsis thaliana
GTCAAGATGGCCGAGT	16		chr1.trna-LeuCAG	LeuCAG	chr1:28031621-28031636	chr1		19854858		root,shoot	Arabidopsis thaliana
GTCAAGATGGCCGAGT	16		chr4.trna-LeuCAG	LeuCAG	chr4:9289707-9289722	chr4		19854858		root,shoot	Arabidopsis thaliana
			chr.trna-LeuGAG	LeuGAG	chr:-	chr		19854858		root,shoot	Arabidopsis thaliana
GCAGGTTTGCCCGAGA	16		chr3.trna-LeuTAA	LeuTAA	chr3:3090549-3090564	chr3		19854858		root,shoot	Arabidopsis thaliana
GCAGGTTTGCCCGAGA	16		chr3.trna-LeuTAA	LeuTAA	chr3:19648106-19648121	chr3		19854858		root,shoot	Arabidopsis thaliana
TTAAGTTCTGGTCCTCT	17		chr4.trna-LeuTAA	LeuTAA	chr4:6837590-6837606	chr4		19854858		root,shoot	Arabidopsis thaliana
TTAAGTTCTTCTGCACA	17		chr2.trna-LeuTAA	LeuTAA	chr2:15327345-15327361	chr2		19854858		root,shoot	Arabidopsis thaliana
TTAAGTTCTTCTGCACA	17		chr2.trna-LeuTAA	LeuTAA	chr2:15327498-15327514	chr2		19854858		root,shoot	Arabidopsis thaliana
TTAAGTTCTTCTGCACA	17		chr5.trna-LeuTAA	LeuTAA	chr5:984398-984414	chr5		19854858		root,shoot	Arabidopsis thaliana
GACAATTTGGCCGAGTG	17		chr1.trna-LeuTAG	LeuTAG	chr1:22890755-22890771	chr1		19854858		root,shoot	Arabidopsis thaliana
GACAATTTGGCCGAGTG	17		chr2.trna-LeuTAG	LeuTAG	chr2:15176657-15176673	chr2		19854858		root,shoot	Arabidopsis thaliana
GACAATTTGGCCGAGTG	17		chr4.trna-LeuTAG	LeuTAG	chr4:10093141-10093157	chr4		19854858		root,shoot	Arabidopsis thaliana
GACAGTTTGGCCGAGTG	17		chr1.trna-LeuTAG	LeuTAG	chr1:3881529-3881545	chr1		19854858		root,shoot	Arabidopsis thaliana
GACAGTTTGGCCGAGTG	17		chr3.trna-LeuTAG	LeuTAG	chr3:19511966-19511982	chr3		19854858		root,shoot	Arabidopsis thaliana
GACAGTTTGGCCGAGTG	17		chr5.trna-LeuTAG	LeuTAG	chr5:1853366-1853382	chr5		19854858		root,shoot	Arabidopsis thaliana
GACAGTTTGGCCGAGTG	17		chr5.trna-LeuTAG	LeuTAG	chr5:18807535-18807551	chr5		19854858		root,shoot	Arabidopsis thaliana
GATAGTTTGGCCGAGTG	17		chr1.trna-LeuTAG	LeuTAG	chr1:18556667-18556683	chr1		19854858		root,shoot	Arabidopsis thaliana
GATAGTTTGGCCGAGTG	17		chr1.trna-LeuTAG	LeuTAG	chr1:18561568-18561584	chr1		19854858		root,shoot	Arabidopsis thaliana
GTTCGAGTCCGAGTAG	16		chr4.trna-LeuTAG	LeuTAG	chr4:5268130-5268145	chr4		19854858		root,shoot	Arabidopsis thaliana
CAGTTGGTAGAGCGCA	16		chr4.trna-LysCTT	LysCTT	chr4:11974964-11974979	chr4		19854858		root,shoot	Arabidopsis thaliana
CCTTGTGGTCGTGGGT	16		chr1.trna-LysCTT	LysCTT	chr1:309294-309309	chr1		19854858		root,shoot	Arabidopsis thaliana
CCTTGTGGTCGTGGGT	16		chr1.trna-LysCTT	LysCTT	chr1:604440-604455	chr1		19854858		root,shoot	Arabidopsis thaliana
CCTTGTGGTCGTGGGT	16		chr1.trna-LysCTT	LysCTT	chr1:5518075-5518090	chr1		19854858		root,shoot	Arabidopsis thaliana
CCTTGTGGTCGTGGGT	16		chr1.trna-LysCTT	LysCTT	chr1:7016545-7016560	chr1		19854858		root,shoot	Arabidopsis thaliana
CCTTGTGGTCGTGGGT	16		chr1.trna-LysCTT	LysCTT	chr1:17735548-17735563	chr1		19854858		root,shoot	Arabidopsis thaliana
CCTTGTGGTCGTGGGT	16		chr2.trna-LysCTT	LysCTT	chr2:18710790-18710805	chr2		19854858		root,shoot	Arabidopsis thaliana
CCTTGTGGTCGTGGGT	16		chr3.trna-LysCTT	LysCTT	chr3:5632896-5632911	chr3		19854858		root,shoot	Arabidopsis thaliana
CCTTGTGGTCGTGGGT	16		chr3.trna-LysCTT	LysCTT	chr3:11961684-11961699	chr3		19854858		root,shoot	Arabidopsis thaliana
CCTTGTGGTCGTGGGT	16		chr3.trna-LysCTT	LysCTT	chr3:20824515-20824530	chr3		19854858		root,shoot	Arabidopsis thaliana
CCTTGTGGTCGTGGGT	16		chr3.trna-LysCTT	LysCTT	chr3:22481235-22481250	chr3		19854858		root,shoot	Arabidopsis thaliana
CCTTGTGGTCGTGGGT	16		chr4.trna-LysCTT	LysCTT	chr4:33838-33853	chr4		19854858		root,shoot	Arabidopsis thaliana
CCTTGTGGTCGTGGGT	16		chr4.trna-LysCTT	LysCTT	chr4:7256447-7256462	chr4		19854858		root,shoot	Arabidopsis thaliana
CCTTGTGGTCGTGGGT	16		chr4.trna-LysCTT	LysCTT	chr4:8979695-8979710	chr4		19854858		root,shoot	Arabidopsis thaliana
CCTTGTGGTCGTGGGT	16		chr4.trna-LysCTT	LysCTT	chr4:11954771-11954786	chr4		19854858		root,shoot	Arabidopsis thaliana
CCTTGTGGTCGTGGGT	16		chr5.trna-LysCTT	LysCTT	chr5:508447-508462	chr5		19854858		root,shoot	Arabidopsis thaliana
CCTTGTGGTCGTGGGT	16		chr5.trna-LysCTT	LysCTT	chr5:4530514-4530529	chr5		19854858		root,shoot	Arabidopsis thaliana
GCCCGTCTAGCTCAGT	16		chr4.trna-LysCTT	LysCTT	chr4:13006301-13006316	chr4		19854858		root,shoot	Arabidopsis thaliana
GCCGTCTTAGCTCAGCGG	18		chr3.trna-LysTTT	LysTTT	chr3:2285608-2285625	chr3		19854858		root,shoot	Arabidopsis thaliana
GCCGTCTTAGCTCAGTG	17		chr1.trna-LysTTT	LysTTT	chr1:29838010-29838026	chr1		19854858		root,shoot	Arabidopsis thaliana
GCCGTCTTAGCTCAGTG	17		chr1.trna-LysTTT	LysTTT	chr1:29838611-29838627	chr1		19854858		root,shoot	Arabidopsis thaliana
GCCGTCTTAGCTCAGTG	17		chr2.trna-LysTTT	LysTTT	chr2:11781984-11782000	chr2		19854858		root,shoot	Arabidopsis thaliana
GCCGTCTTAGCTCAGTG	17		chr3.trna-LysTTT	LysTTT	chr3:3942013-3942029	chr3		19854858		root,shoot	Arabidopsis thaliana
GCCGTCTTAGCTCAGTG	17		chr3.trna-LysTTT	LysTTT	chr3:19935355-19935371	chr3		19854858		root,shoot	Arabidopsis thaliana
GCCGTCTTAGCTCAGTG	17		chr4.trna-LysTTT	LysTTT	chr4:14032496-14032512	chr4		19854858		root,shoot	Arabidopsis thaliana
GCCGTCTTAGCTCAGTG	17		chr5.trna-LysTTT	LysTTT	chr5:4471051-4471067	chr5		19854858		root,shoot	Arabidopsis thaliana
GCCGTCTTAGCTCAGTG	17		chr5.trna-LysTTT	LysTTT	chr5:17856867-17856883	chr5		19854858		root,shoot	Arabidopsis thaliana
GCCGTCTTAGCTCAGTG	17		chr5.trna-LysTTT	LysTTT	chr5:19761456-19761472	chr5		19854858		root,shoot	Arabidopsis thaliana
GCCGTCTTAGCTCAGTG	17		chr5.trna-LysTTT	LysTTT	chr5:21418370-21418386	chr5		19854858		root,shoot	Arabidopsis thaliana
GCCGTCTTAGCTCAGTG	17		chr5.trna-LysTTT	LysTTT	chr5:24684508-24684524	chr5		19854858		root,shoot	Arabidopsis thaliana
GCCTTCTTAGCTCAGTGGTA	20		chr5.trna-LysTTT	LysTTT	chr5:19658829-19658848	chr5		19854858		root,shoot	Arabidopsis thaliana
ACAGGTCACAGGATCGAAACCTG	23		chr3.trna-MetCAT	MetCAT	chr3:20720192-20720214	chr3		19854858		root,shoot	Arabidopsis thaliana
ACCTACTTGACTCAGCGGT	19		chr2.trna-MetCAT	MetCAT	chr2:3328721-3328739	chr2		19854858		root,shoot	Arabidopsis thaliana
AGCGGGGTAGAGGAATTGGT	20		chr2.trna-MetCAT	MetCAT	chr2:3462075-3462094	chr2		19854858		root,shoot	Arabidopsis thaliana
GCAGCGGAAGCGTGGT	16		chr1.trna-MetCAT	MetCAT	chr1:15733101-15733116	chr1		19854858		root,shoot	Arabidopsis thaliana
GCAGCGGAAGCGTGGT	16		chr1.trna-MetCAT	MetCAT	chr1:25944838-25944853	chr1		19854858		root,shoot	Arabidopsis thaliana
GCAGCGGAAGCGTGGT	16		chr2.trna-MetCAT	MetCAT	chr2:9810342-9810357	chr2		19854858		root,shoot	Arabidopsis thaliana
GCAGCGGAAGCGTGGT	16		chr2.trna-MetCAT	MetCAT	chr2:10066571-10066586	chr2		19854858		root,shoot	Arabidopsis thaliana
GCAGCGGAAGCGTGGT	16		chr3.trna-MetCAT	MetCAT	chr3:20704676-20704691	chr3		19854858		root,shoot	Arabidopsis thaliana
GCAGCGGAAGCGTGGT	16		chr5.trna-MetCAT	MetCAT	chr5:16684709-16684724	chr5		19854858		root,shoot	Arabidopsis thaliana
GCAGCGGAAGCGTGGT	16		chr5.trna-MetCAT	MetCAT	chr5:22304897-22304912	chr5		19854858		root,shoot	Arabidopsis thaliana
GCAGCGGAAGCGTGGT	16		chr5.trna-MetCAT	MetCAT	chr5:23463231-23463246	chr5		19854858		root,shoot	Arabidopsis thaliana
GCAGCGGAAGCGTGGT	16		chr5.trna-MetCAT	MetCAT	chr5:26938909-26938924	chr5		19854858		root,shoot	Arabidopsis thaliana
GGGCTTATAGTTTAATTGGTT	21		chr2.trna-MetCAT	MetCAT	chr2:3383454-3383474	chr2		19854858		root,shoot	Arabidopsis thaliana
GGGGTGGTGGCGCAGT	16		chr1.trna-MetCAT	MetCAT	chr1:1324922-1324937	chr1		19854858		root,shoot	Arabidopsis thaliana
GGGGTGGTGGCGCAGT	16		chr1.trna-MetCAT	MetCAT	chr1:3676607-3676622	chr1		19854858		root,shoot	Arabidopsis thaliana
GGGGTGGTGGCGCAGT	16		chr1.trna-MetCAT	MetCAT	chr1:7884428-7884443	chr1		19854858		root,shoot	Arabidopsis thaliana
GGGGTGGTGGCGCAGT	16		chr1.trna-MetCAT	MetCAT	chr1:11797250-11797265	chr1		19854858		root,shoot	Arabidopsis thaliana
GGGGTGGTGGCGCAGT	16		chr1.trna-MetCAT	MetCAT	chr1:29448888-29448903	chr1		19854858		root,shoot	Arabidopsis thaliana
GGGGTGGTGGCGCAGT	16		chr2.trna-MetCAT	MetCAT	chr2:14054488-14054503	chr2		19854858		root,shoot	Arabidopsis thaliana
GGGGTGGTGGCGCAGT	16		chr2.trna-MetCAT	MetCAT	chr2:14847686-14847701	chr2		19854858		root,shoot	Arabidopsis thaliana
GGGGTGGTGGCGCAGT	16		chr5.trna-MetCAT	MetCAT	chr5:19820361-19820376	chr5		19854858		root,shoot	Arabidopsis thaliana
GGGGTGGTGGCGCAGT	16		chr5.trna-MetCAT	MetCAT	chr5:26114778-26114793	chr5		19854858		root,shoot	Arabidopsis thaliana
TCCTGAGGTCGAGAGTT	17		chr3.trna-MetCAT	MetCAT	chr3:2232489-2232505	chr3		19854858		root,shoot	Arabidopsis thaliana
TCCTGAGGTCGAGAGTT	17		chr4.trna-MetCAT	MetCAT	chr4:15345736-15345752	chr4		19854858		root,shoot	Arabidopsis thaliana
GCGGGGATAGCTCAGT	16		chr1.trna-PheGAA	PheGAA	chr1:515494-515509	chr1		19854858		root,shoot	Arabidopsis thaliana
GCGGGGATAGCTCAGT	16		chr1.trna-PheGAA	PheGAA	chr1:909867-909882	chr1		19854858		root,shoot	Arabidopsis thaliana
GCGGGGATAGCTCAGT	16		chr1.trna-PheGAA	PheGAA	chr1:25931859-25931874	chr1		19854858		root,shoot	Arabidopsis thaliana
GCGGGGATAGCTCAGT	16		chr1.trna-PheGAA	PheGAA	chr1:25935797-25935812	chr1		19854858		root,shoot	Arabidopsis thaliana
GCGGGGATAGCTCAGT	16		chr3.trna-PheGAA	PheGAA	chr3:5275156-5275171	chr3		19854858		root,shoot	Arabidopsis thaliana
GCGGGGATAGCTCAGT	16		chr3.trna-PheGAA	PheGAA	chr3:23062502-23062517	chr3		19854858		root,shoot	Arabidopsis thaliana
GCGGGGATAGCTCAGT	16		chr4.trna-PheGAA	PheGAA	chr4:808327-808342	chr4		19854858		root,shoot	Arabidopsis thaliana
GCGGGGATAGCTCAGT	16		chr4.trna-PheGAA	PheGAA	chr4:1520839-1520854	chr4		19854858		root,shoot	Arabidopsis thaliana
GCGGGGATAGCTCAGT	16		chr4.trna-PheGAA	PheGAA	chr4:13704788-13704803	chr4		19854858		root,shoot	Arabidopsis thaliana
GCGGGGATAGCTCAGT	16		chr5.trna-PheGAA	PheGAA	chr5:862453-862468	chr5		19854858		root,shoot	Arabidopsis thaliana
GCGGGGATAGCTCAGT	16		chr5.trna-PheGAA	PheGAA	chr5:3669058-3669073	chr5		19854858		root,shoot	Arabidopsis thaliana
GCGGGGATAGCTCAGT	16		chr5.trna-PheGAA	PheGAA	chr5:8946884-8946899	chr5		19854858		root,shoot	Arabidopsis thaliana
GCGGGGATAGCTCAGT	16		chr5.trna-PheGAA	PheGAA	chr5:22091632-22091647	chr5		19854858		root,shoot	Arabidopsis thaliana
GCGGGGATAGCTCAGT	16		chr5.trna-PheGAA	PheGAA	chr5:22094088-22094103	chr5		19854858		root,shoot	Arabidopsis thaliana
GCGGGGATAGCTCAGT	16		chr5.trna-PheGAA	PheGAA	chr5:22355955-22355970	chr5		19854858		root,shoot	Arabidopsis thaliana
GCGGGGATAGCTCAGT	16		chr5.trna-PheGAA	PheGAA	chr5:22357784-22357799	chr5		19854858		root,shoot	Arabidopsis thaliana
GCATTTGGTCTAGTGGTATGATTCT	25		chr1.trna-ProAGG	ProAGG	chr1:10089886-10089910	chr1		19854858		root,shoot	Arabidopsis thaliana
GCATTTGGTCTAGTGGTATGATTCT	25		chr1.trna-ProAGG	ProAGG	chr1:10096939-10096963	chr1		19854858		root,shoot	Arabidopsis thaliana
GCATTTGGTCTAGTGGTATGATTCT	25		chr1.trna-ProAGG	ProAGG	chr1:10099413-10099437	chr1		19854858		root,shoot	Arabidopsis thaliana
GCATTTGGTCTAGTGGTATGATTCT	25		chr1.trna-ProAGG	ProAGG	chr1:25833319-25833343	chr1		19854858		root,shoot	Arabidopsis thaliana
GCATTTGGTCTAGTGGTATGATTCT	25		chr2.trna-ProAGG	ProAGG	chr2:14360224-14360248	chr2		19854858		root,shoot	Arabidopsis thaliana
GCATTTGGTCTAGTGGTATGATTCT	25		chr2.trna-ProAGG	ProAGG	chr2:14363136-14363160	chr2		19854858		root,shoot	Arabidopsis thaliana
GCATTTGGTCTAGTGGTATGATTCT	25		chr3.trna-ProAGG	ProAGG	chr3:259643-259667	chr3		19854858		root,shoot	Arabidopsis thaliana
GCATTTGGTCTAGTGGTATGATTCT	25		chr3.trna-ProAGG	ProAGG	chr3:11076817-11076841	chr3		19854858		root,shoot	Arabidopsis thaliana
GCATTTGGTCTAGTGGTATGATTCT	25		chr3.trna-ProAGG	ProAGG	chr3:19403697-19403721	chr3		19854858		root,shoot	Arabidopsis thaliana
GCATTTGGTCTAGTGGTATGATTCT	25		chr4.trna-ProAGG	ProAGG	chr4:1390897-1390921	chr4		19854858		root,shoot	Arabidopsis thaliana
GCATTTGGTCTAGTGGTATGATTCT	25		chr5.trna-ProAGG	ProAGG	chr5:15844299-15844323	chr5		19854858		root,shoot	Arabidopsis thaliana
GCGTTTGGTCTAGTGGTATGATTCT	25		chr1.trna-ProAGG	ProAGG	chr1:2879308-2879332	chr1		19854858		root,shoot	Arabidopsis thaliana
GCGTTTGGTCTAGTGGTATGATTCT	25		chr1.trna-ProAGG	ProAGG	chr1:3431231-3431255	chr1		19854858		root,shoot	Arabidopsis thaliana
GCGTTTGGTCTAGTGGTATGATTCT	25		chr1.trna-ProAGG	ProAGG	chr1:22044322-22044346	chr1		19854858		root,shoot	Arabidopsis thaliana
GCGTTTGGTCTAGTGGTATGATTCT	25		chr3.trna-ProAGG	ProAGG	chr3:7567445-7567469	chr3		19854858		root,shoot	Arabidopsis thaliana
TGCGAGAGGTCCGGAGTT	18		chr1.trna-ProAGG	ProAGG	chr1:26385835-26385852	chr1		19854858		root,shoot	Arabidopsis thaliana
GCATTTGGTCTAGTGGTATGATTCT	25		chr2.trna-ProCGG	ProCGG	chr2:14362218-14362242	chr2		19854858		root,shoot	Arabidopsis thaliana
TGTTTGGTCTAGTGGTATGATTCG	24		chr3.trna-ProCGG	ProCGG	chr3:1707789-1707812	chr3		19854858		root,shoot	Arabidopsis thaliana
TGTTTGGTCTAGTGGTATGATTCT	24		chr2.trna-ProCGG	ProCGG	chr2:9144439-9144462	chr2		19854858		root,shoot	Arabidopsis thaliana
TGTTTGGTCTAGTGGTATGATTCT	24		chr3.trna-ProCGG	ProCGG	chr3:3622743-3622766	chr3		19854858		root,shoot	Arabidopsis thaliana
TGTTTGGTCTAGTGGTATGATTCT	24		chr4.trna-ProCGG	ProCGG	chr4:17149477-17149500	chr4		19854858		root,shoot	Arabidopsis thaliana
CGAGGTGTAGCGCAGTC	17		chr2.trna-ProTGG	ProTGG	chr2:3495009-3495025	chr2		19854858		root,shoot	Arabidopsis thaliana
GCATTTGGTCTAGTGGTATGATTCT	25		chr1.trna-ProTGG	ProTGG	chr1:10089425-10089449	chr1		19854858		root,shoot	Arabidopsis thaliana
GCATTTGGTCTAGTGGTATGATTCT	25		chr1.trna-ProTGG	ProTGG	chr1:10090356-10090380	chr1		19854858		root,shoot	Arabidopsis thaliana
GCATTTGGTCTAGTGGTATGATTCT	25		chr1.trna-ProTGG	ProTGG	chr1:10090757-10090781	chr1		19854858		root,shoot	Arabidopsis thaliana
GCATTTGGTCTAGTGGTATGATTCT	25		chr1.trna-ProTGG	ProTGG	chr1:10092313-10092337	chr1		19854858		root,shoot	Arabidopsis thaliana
GCATTTGGTCTAGTGGTATGATTCT	25		chr1.trna-ProTGG	ProTGG	chr1:10092789-10092813	chr1		19854858		root,shoot	Arabidopsis thaliana
GCATTTGGTCTAGTGGTATGATTCT	25		chr1.trna-ProTGG	ProTGG	chr1:10093297-10093321	chr1		19854858		root,shoot	Arabidopsis thaliana
GCATTTGGTCTAGTGGTATGATTCT	25		chr1.trna-ProTGG	ProTGG	chr1:10093734-10093758	chr1		19854858		root,shoot	Arabidopsis thaliana
GCATTTGGTCTAGTGGTATGATTCT	25		chr1.trna-ProTGG	ProTGG	chr1:10094161-10094185	chr1		19854858		root,shoot	Arabidopsis thaliana
GCATTTGGTCTAGTGGTATGATTCT	25		chr1.trna-ProTGG	ProTGG	chr1:10097102-10097126	chr1		19854858		root,shoot	Arabidopsis thaliana
GCATTTGGTCTAGTGGTATGATTCT	25		chr1.trna-ProTGG	ProTGG	chr1:10097706-10097730	chr1		19854858		root,shoot	Arabidopsis thaliana
GCATTTGGTCTAGTGGTATGATTCT	25		chr1.trna-ProTGG	ProTGG	chr1:10098641-10098665	chr1		19854858		root,shoot	Arabidopsis thaliana
GCATTTGGTCTAGTGGTATGATTCT	25		chr1.trna-ProTGG	ProTGG	chr1:10099067-10099091	chr1		19854858		root,shoot	Arabidopsis thaliana
GCATTTGGTCTAGTGGTATGATTCT	25		chr1.trna-ProTGG	ProTGG	chr1:10099815-10099839	chr1		19854858		root,shoot	Arabidopsis thaliana
GCATTTGGTCTAGTGGTATGATTCT	25		chr1.trna-ProTGG	ProTGG	chr1:10100261-10100285	chr1		19854858		root,shoot	Arabidopsis thaliana
GCATTTGGTCTAGTGGTATGATTCT	25		chr1.trna-ProTGG	ProTGG	chr1:10101016-10101040	chr1		19854858		root,shoot	Arabidopsis thaliana
GCATTTGGTCTAGTGGTATGATTCT	25		chr1.trna-ProTGG	ProTGG	chr1:10101588-10101612	chr1		19854858		root,shoot	Arabidopsis thaliana
GCATTTGGTCTAGTGGTATGATTCT	25		chr1.trna-ProTGG	ProTGG	chr1:10101981-10102005	chr1		19854858		root,shoot	Arabidopsis thaliana
GCATTTGGTCTAGTGGTATGATTCT	25		chr1.trna-ProTGG	ProTGG	chr1:10106078-10106102	chr1		19854858		root,shoot	Arabidopsis thaliana
GCATTTGGTCTAGTGGTATGATTCT	25		chr1.trna-ProTGG	ProTGG	chr1:10106516-10106540	chr1		19854858		root,shoot	Arabidopsis thaliana
GCATTTGGTCTAGTGGTATGATTCT	25		chr1.trna-ProTGG	ProTGG	chr1:10106886-10106910	chr1		19854858		root,shoot	Arabidopsis thaliana
GCATTTGGTCTAGTGGTATGATTCT	25		chr1.trna-ProTGG	ProTGG	chr1:10107637-10107661	chr1		19854858		root,shoot	Arabidopsis thaliana
GCATTTGGTCTAGTGGTATGATTCT	25		chr1.trna-ProTGG	ProTGG	chr1:10108377-10108401	chr1		19854858		root,shoot	Arabidopsis thaliana
GCATTTGGTCTAGTGGTATGATTCT	25		chr1.trna-ProTGG	ProTGG	chr1:10108698-10108722	chr1		19854858		root,shoot	Arabidopsis thaliana
GCATTTGGTCTAGTGGTATGATTCT	25		chr1.trna-ProTGG	ProTGG	chr1:17159049-17159073	chr1		19854858		root,shoot	Arabidopsis thaliana
GCATTTGGTCTAGTGGTATGATTCT	25		chr1.trna-ProTGG	ProTGG	chr1:17160973-17160997	chr1		19854858		root,shoot	Arabidopsis thaliana
GCATTTGGTCTAGTGGTATGATTCT	25		chr1.trna-ProTGG	ProTGG	chr1:17161421-17161445	chr1		19854858		root,shoot	Arabidopsis thaliana
GCATTTGGTCTAGTGGTATGATTCT	25		chr1.trna-ProTGG	ProTGG	chr1:17162970-17162994	chr1		19854858		root,shoot	Arabidopsis thaliana
GCATTTGGTCTAGTGGTATGATTCT	25		chr1.trna-ProTGG	ProTGG	chr1:17163411-17163435	chr1		19854858		root,shoot	Arabidopsis thaliana
GCATTTGGTCTAGTGGTATGATTCT	25		chr1.trna-ProTGG	ProTGG	chr1:17164464-17164488	chr1		19854858		root,shoot	Arabidopsis thaliana
GCATTTGGTCTAGTGGTATGATTCT	25		chr2.trna-ProTGG	ProTGG	chr2:14357467-14357491	chr2		19854858		root,shoot	Arabidopsis thaliana
GCATTTGGTCTAGTGGTATGATTCT	25		chr2.trna-ProTGG	ProTGG	chr2:14358440-14358464	chr2		19854858		root,shoot	Arabidopsis thaliana
GCATTTGGTCTAGTGGTATGATTCT	25		chr2.trna-ProTGG	ProTGG	chr2:14359272-14359296	chr2		19854858		root,shoot	Arabidopsis thaliana
GCATTTGGTCTAGTGGTATGATTCT	25		chr2.trna-ProTGG	ProTGG	chr2:14360737-14360761	chr2		19854858		root,shoot	Arabidopsis thaliana
GCATTTGGTCTAGTGGTATGATTCT	25		chr2.trna-ProTGG	ProTGG	chr2:14361179-14361203	chr2		19854858		root,shoot	Arabidopsis thaliana
GCATTTGGTCTAGTGGTATGATTCT	25		chr2.trna-ProTGG	ProTGG	chr2:14363602-14363626	chr2		19854858		root,shoot	Arabidopsis thaliana
GCATTTGGTCTAGTGGTATGATTCT	25		chr3.trna-ProTGG	ProTGG	chr3:1920084-1920108	chr3		19854858		root,shoot	Arabidopsis thaliana
GCGTTTGGTCTAGTGGTATGATTCT	25		chr1.trna-ProTGG	ProTGG	chr1:7082660-7082684	chr1		19854858		root,shoot	Arabidopsis thaliana
GCGTTTGGTCTAGTGGTATGATTCT	25		chr3.trna-ProTGG	ProTGG	chr3:10319501-10319525	chr3		19854858		root,shoot	Arabidopsis thaliana
GCGTTTGGTCTAGTGGTATGATTCT	25		chr3.trna-ProTGG	ProTGG	chr3:10325878-10325902	chr3		19854858		root,shoot	Arabidopsis thaliana
GCGTTTGGTCTAGTGGTATGATTCT	25		chr4.trna-ProTGG	ProTGG	chr4:13285477-13285501	chr4		19854858		root,shoot	Arabidopsis thaliana
GCGTTTGGTCTAGTGGTATGATTCT	25		chr4.trna-ProTGG	ProTGG	chr4:14470286-14470310	chr4		19854858		root,shoot	Arabidopsis thaliana
GCGTTTGGTCTAGTGGTATGATTCT	25		chr5.trna-ProTGG	ProTGG	chr5:6258149-6258173	chr5		19854858		root,shoot	Arabidopsis thaliana
GCGTTTGGTCTAGTGGTATGATTCT	25		chr5.trna-ProTGG	ProTGG	chr5:18715934-18715958	chr5		19854858		root,shoot	Arabidopsis thaliana
GCGTTTGGTCTAGTGGTATGATTCT	25		chr5.trna-ProTGG	ProTGG	chr5:22973069-22973093	chr5		19854858		root,shoot	Arabidopsis thaliana
AAATCATGTGGGCTTT	16		chr1.trna-SerAGA	SerAGA	chr1:21272487-21272502	chr1		19854858		root,shoot	Arabidopsis thaliana
AAATCATGTGGGCTTT	16		chr1.trna-SerAGA	SerAGA	chr1:21275505-21275520	chr1		19854858		root,shoot	Arabidopsis thaliana
AAATCATGTGGGCTTT	16		chr1.trna-SerAGA	SerAGA	chr1:21308222-21308237	chr1		19854858		root,shoot	Arabidopsis thaliana
AAATCATGTGGGCTTT	16		chr1.trna-SerAGA	SerAGA	chr1:21311294-21311309	chr1		19854858		root,shoot	Arabidopsis thaliana
AAATCATGTGGGCTTT	16		chr3.trna-SerAGA	SerAGA	chr3:17275600-17275615	chr3		19854858		root,shoot	Arabidopsis thaliana
GAAATCATGGGGGCTT	16		chr1.trna-SerAGA	SerAGA	chr1:21293811-21293826	chr1		19854858		root,shoot	Arabidopsis thaliana
GAAATCATGGGGGCTT	16		chr1.trna-SerAGA	SerAGA	chr1:21296691-21296706	chr1		19854858		root,shoot	Arabidopsis thaliana
GTAGGCGTGCCGGAGT	16		chr1.trna-SerAGA	SerAGA	chr1:6038750-6038765	chr1		19854858		root,shoot	Arabidopsis thaliana
GTGGACGTGCCGGAGTGGT	19		chr1.trna-SerAGA	SerAGA	chr1:5380902-5380920	chr1		19854858		root,shoot	Arabidopsis thaliana
GTGGACGTGCCGGAGTGGT	19		chr1.trna-SerAGA	SerAGA	chr1:21273961-21273979	chr1		19854858		root,shoot	Arabidopsis thaliana
GTGGACGTGCCGGAGTGGT	19		chr1.trna-SerAGA	SerAGA	chr1:21276979-21276997	chr1		19854858		root,shoot	Arabidopsis thaliana
GTGGACGTGCCGGAGTGGT	19		chr1.trna-SerAGA	SerAGA	chr1:21278488-21278506	chr1		19854858		root,shoot	Arabidopsis thaliana
GTGGACGTGCCGGAGTGGT	19		chr1.trna-SerAGA	SerAGA	chr1:21280017-21280035	chr1		19854858		root,shoot	Arabidopsis thaliana
GTGGACGTGCCGGAGTGGT	19		chr1.trna-SerAGA	SerAGA	chr1:21281526-21281544	chr1		19854858		root,shoot	Arabidopsis thaliana
GTGGACGTGCCGGAGTGGT	19		chr1.trna-SerAGA	SerAGA	chr1:21283055-21283073	chr1		19854858		root,shoot	Arabidopsis thaliana
GTGGACGTGCCGGAGTGGT	19		chr1.trna-SerAGA	SerAGA	chr1:21284587-21284605	chr1		19854858		root,shoot	Arabidopsis thaliana
GTGGACGTGCCGGAGTGGT	19		chr1.trna-SerAGA	SerAGA	chr1:21286119-21286137	chr1		19854858		root,shoot	Arabidopsis thaliana
GTGGACGTGCCGGAGTGGT	19		chr1.trna-SerAGA	SerAGA	chr1:21287651-21287669	chr1		19854858		root,shoot	Arabidopsis thaliana
GTGGACGTGCCGGAGTGGT	19		chr1.trna-SerAGA	SerAGA	chr1:21289184-21289202	chr1		19854858		root,shoot	Arabidopsis thaliana
GTGGACGTGCCGGAGTGGT	19		chr1.trna-SerAGA	SerAGA	chr1:21290715-21290733	chr1		19854858		root,shoot	Arabidopsis thaliana
GTGGACGTGCCGGAGTGGT	19		chr1.trna-SerAGA	SerAGA	chr1:21292246-21292264	chr1		19854858		root,shoot	Arabidopsis thaliana
GTGGACGTGCCGGAGTGGT	19		chr1.trna-SerAGA	SerAGA	chr1:21295126-21295144	chr1		19854858		root,shoot	Arabidopsis thaliana
GTGGACGTGCCGGAGTGGT	19		chr1.trna-SerAGA	SerAGA	chr1:21298006-21298024	chr1		19854858		root,shoot	Arabidopsis thaliana
GTGGACGTGCCGGAGTGGT	19		chr1.trna-SerAGA	SerAGA	chr1:21299537-21299555	chr1		19854858		root,shoot	Arabidopsis thaliana
GTGGACGTGCCGGAGTGGT	19		chr1.trna-SerAGA	SerAGA	chr1:21300886-21300904	chr1		19854858		root,shoot	Arabidopsis thaliana
GTGGACGTGCCGGAGTGGT	19		chr1.trna-SerAGA	SerAGA	chr1:21302418-21302436	chr1		19854858		root,shoot	Arabidopsis thaliana
GTGGACGTGCCGGAGTGGT	19		chr1.trna-SerAGA	SerAGA	chr1:21303767-21303785	chr1		19854858		root,shoot	Arabidopsis thaliana
GTGGACGTGCCGGAGTGGT	19		chr1.trna-SerAGA	SerAGA	chr1:21305299-21305317	chr1		19854858		root,shoot	Arabidopsis thaliana
GTGGACGTGCCGGAGTGGT	19		chr1.trna-SerAGA	SerAGA	chr1:21306648-21306666	chr1		19854858		root,shoot	Arabidopsis thaliana
GTGGACGTGCCGGAGTGGT	19		chr1.trna-SerAGA	SerAGA	chr1:21309720-21309738	chr1		19854858		root,shoot	Arabidopsis thaliana
GTGGACGTGCCGGAGTGGT	19		chr1.trna-SerAGA	SerAGA	chr1:21887571-21887589	chr1		19854858		root,shoot	Arabidopsis thaliana
GTGGACGTGCCGGAGTGGT	19		chr1.trna-SerAGA	SerAGA	chr1:24490718-24490736	chr1		19854858		root,shoot	Arabidopsis thaliana
GTGGACGTGCCGGAGTGGT	19		chr1.trna-SerAGA	SerAGA	chr1:27397047-27397065	chr1		19854858		root,shoot	Arabidopsis thaliana
GTGGACGTGCCGGAGTGGT	19		chr1.trna-SerAGA	SerAGA	chr1:30242676-30242694	chr1		19854858		root,shoot	Arabidopsis thaliana
GTGGACGTGCCGGAGTGGT	19		chr3.trna-SerAGA	SerAGA	chr3:586093-586111	chr3		19854858		root,shoot	Arabidopsis thaliana
GTGGACGTGCCGGAGTGGT	19		chr5.trna-SerAGA	SerAGA	chr5:5358919-5358937	chr5		19854858		root,shoot	Arabidopsis thaliana
GTGGACGTGCCGGAGTGGT	19		chr5.trna-SerAGA	SerAGA	chr5:20773556-20773574	chr5		19854858		root,shoot	Arabidopsis thaliana
AAATCTGTTGGGCTTT	16		chr5.trna-SerCGA	SerCGA	chr5:23661972-23661987	chr5		19854858		root,shoot	Arabidopsis thaliana
CGAAATCAATTGGGCT	16		chr3.trna-SerCGA	SerCGA	chr3:2944650-2944665	chr3		19854858		root,shoot	Arabidopsis thaliana
CGAAATCAATTGGGCT	16		chr4.trna-SerCGA	SerCGA	chr4:15804587-15804602	chr4		19854858		root,shoot	Arabidopsis thaliana
CGAAATCAATTGGGCT	16		chr5.trna-SerCGA	SerCGA	chr5:614675-614690	chr5		19854858		root,shoot	Arabidopsis thaliana
GACACTTTGGCCGAGTGGT	19		chr3.trna-SerGCT	SerGCT	chr3:21498294-21498312	chr3		19854858		root,shoot	Arabidopsis thaliana
GGAGGGATGGCTGAGTGGCTT	21		chr2.trna-SerGCT	SerGCT	chr2:3303799-3303819	chr2		19854858		root,shoot	Arabidopsis thaliana
GGAGGGATGGCTGAGTGGCTT	21		chr2.trna-SerGCT	SerGCT	chr2:3494379-3494399	chr2		19854858		root,shoot	Arabidopsis thaliana
GTCGCTTTGGCCGAGTGGT	19		chr2.trna-SerGCT	SerGCT	chr2:17545844-17545862	chr2		19854858		root,shoot	Arabidopsis thaliana
GTCGCTTTGGCCGAGTGGT	19		chr2.trna-SerGCT	SerGCT	chr2:18317116-18317134	chr2		19854858		root,shoot	Arabidopsis thaliana
GTCGCTTTGGCCGAGTGGT	19		chr3.trna-SerGCT	SerGCT	chr3:22197874-22197892	chr3		19854858		root,shoot	Arabidopsis thaliana
GTCGCTTTGGCCGAGTGGT	19		chr4.trna-SerGCT	SerGCT	chr4:14267287-14267305	chr4		19854858		root,shoot	Arabidopsis thaliana
GTCGCTTTGGCCGAGTGGT	19		chr5.trna-SerGCT	SerGCT	chr5:2060217-2060235	chr5		19854858		root,shoot	Arabidopsis thaliana
GTCGCTTTGGCCGAGTGGT	19		chr5.trna-SerGCT	SerGCT	chr5:3287617-3287635	chr5		19854858		root,shoot	Arabidopsis thaliana
TAAGTACATGGGATTT	16		chr3.trna-SerGCT	SerGCT	chr3:7319614-7319629	chr3		19854858		root,shoot	Arabidopsis thaliana
TAAGTACATGGGCTCT	16		chr1.trna-SerGCT	SerGCT	chr1:29007130-29007145	chr1		19854858		root,shoot	Arabidopsis thaliana
TAAGTACATGGGCTCT	16		chr4.trna-SerGCT	SerGCT	chr4:12686184-12686199	chr4		19854858		root,shoot	Arabidopsis thaliana
TAAGTGAGTGGGATTT	16		chr5.trna-SerGCT	SerGCT	chr5:26174446-26174461	chr5		19854858		root,shoot	Arabidopsis thaliana
ACTGCTATGTAGGCTT	16		chr2.trna-SerGGA	SerGGA	chr2:3453011-3453026	chr2		19854858		root,shoot	Arabidopsis thaliana
AAATCTGTTGGGCTTC	16		chr1.trna-SerTGA	SerTGA	chr1:20795012-20795027	chr1		19854858		root,shoot	Arabidopsis thaliana
AAATCTGTTGGGCTTC	16		chr3.trna-SerTGA	SerTGA	chr3:2253712-2253727	chr3		19854858		root,shoot	Arabidopsis thaliana
AAATCTGTTGGGCTTC	16		chr4.trna-SerTGA	SerTGA	chr4:13058872-13058887	chr4		19854858		root,shoot	Arabidopsis thaliana
AAATCTGTTGGGCTTC	16		chr5.trna-SerTGA	SerTGA	chr5:21275091-21275106	chr5		19854858		root,shoot	Arabidopsis thaliana
GGATGGATGTCTGAGCGG	18		chr2.trna-SerTGA	SerTGA	chr2:3503519-3503536	chr2		19854858		root,shoot	Arabidopsis thaliana
GGATGGATGTCTGAGCGG	18		chr2.trna-SerTGA	SerTGA	chr2:3369351-3369368	chr2		19854858		root,shoot	Arabidopsis thaliana
TTGAAATCTATTGGGCTTC	19		chr1.trna-SerTGA	SerTGA	chr1:28639618-28639636	chr1		19854858		root,shoot	Arabidopsis thaliana
TTGAAATCTATTGGGCTTC	19		chr3.trna-SerTGA	SerTGA	chr3:2945732-2945750	chr3		19854858		root,shoot	Arabidopsis thaliana
TTGAAATCTATTGGGCTTC	19		chr5.trna-SerTGA	SerTGA	chr5:642429-642447	chr5		19854858		root,shoot	Arabidopsis thaliana
GCGGGAGGTCTTGAGTT	17		chr2.trna-ThrAGT	ThrAGT	chr2:14750572-14750588	chr2		19854858		root,shoot	Arabidopsis thaliana
GCGGGAGGTCTTGAGTT	17		chr4.trna-ThrAGT	ThrAGT	chr4:9287270-9287286	chr4		19854858		root,shoot	Arabidopsis thaliana
GCGGGAGGTCTTGAGTT	17		chr4.trna-ThrAGT	ThrAGT	chr4:10878752-10878768	chr4		19854858		root,shoot	Arabidopsis thaliana
GCGGGAGGTCTTGAGTT	17		chr4.trna-ThrAGT	ThrAGT	chr4:15430248-15430264	chr4		19854858		root,shoot	Arabidopsis thaliana
GCGGGAGGTCTTGAGTT	17		chr5.trna-ThrAGT	ThrAGT	chr5:18058054-18058070	chr5		19854858		root,shoot	Arabidopsis thaliana
GCTCTCGTAGCTCAGTTGGT	20		chr1.trna-ThrAGT	ThrAGT	chr1:18234201-18234220	chr1		19854858		root,shoot	Arabidopsis thaliana
GCTCTCGTAGCTCAGTTGGT	20		chr3.trna-ThrAGT	ThrAGT	chr3:6484000-6484019	chr3		19854858		root,shoot	Arabidopsis thaliana
GCTCTCGTAGCTCAGTTGGT	20		chr4.trna-ThrAGT	ThrAGT	chr4:8301775-8301794	chr4		19854858		root,shoot	Arabidopsis thaliana
GCTCTCGTAGCTCAGTTGGT	20		chr4.trna-ThrAGT	ThrAGT	chr4:9108318-9108337	chr4		19854858		root,shoot	Arabidopsis thaliana
GCTCTCGTAGCTCAGTTGGT	20		chr4.trna-ThrAGT	ThrAGT	chr4:16655291-16655310	chr4		19854858		root,shoot	Arabidopsis thaliana
AGTTCTGGTCCTCGTA	16		chr2.trna-ThrCGT	ThrCGT	chr2:14757166-14757181	chr2		19854858		root,shoot	Arabidopsis thaliana
GCCTCCGTAGCATAGTG	17		chr1.trna-ThrCGT	ThrCGT	chr1:4709632-4709648	chr1		19854858		root,shoot	Arabidopsis thaliana
GCCTCCGTAGCATAGTG	17		chr1.trna-ThrCGT	ThrCGT	chr1:28444550-28444566	chr1		19854858		root,shoot	Arabidopsis thaliana
GCCTCCGTAGCATAGTG	17		chr2.trna-ThrCGT	ThrCGT	chr2:1114036-1114052	chr2		19854858		root,shoot	Arabidopsis thaliana
GCCTCCGTAGCATAGTG	17		chr5.trna-ThrCGT	ThrCGT	chr5:24548893-24548909	chr5		19854858		root,shoot	Arabidopsis thaliana
GCCTCTGTAGCATAGTGGTA	20		chr2.trna-ThrCGT	ThrCGT	chr2:1123439-1123458	chr2		19854858		root,shoot	Arabidopsis thaliana
GCCCGTATAGCTCAGTGGT	19		chr1.trna-ThrTGT	ThrTGT	chr1:1817399-1817417	chr1		19854858		root,shoot	Arabidopsis thaliana
GCCCGTATAGCTCAGTGGT	19		chr2.trna-ThrTGT	ThrTGT	chr2:18002703-18002721	chr2		19854858		root,shoot	Arabidopsis thaliana
GCCCGTATAGCTCAGTGGT	19		chr3.trna-ThrTGT	ThrTGT	chr3:21970487-21970505	chr3		19854858		root,shoot	Arabidopsis thaliana
GCCCGTATAGCTCAGTGGT	19		chr4.trna-ThrTGT	ThrTGT	chr4:1442005-1442023	chr4		19854858		root,shoot	Arabidopsis thaliana
GCCCGTATAGCTCAGTGGT	19		chr4.trna-ThrTGT	ThrTGT	chr4:6944722-6944740	chr4		19854858		root,shoot	Arabidopsis thaliana
GCCCGTATAGCTCAGTGGT	19		chr5.trna-ThrTGT	ThrTGT	chr5:25347262-25347280	chr5		19854858		root,shoot	Arabidopsis thaliana
GCCCTTATAGCTCAGT	16		chr1.trna-ThrTGT	ThrTGT	chr1:23671204-23671219	chr1		19854858		root,shoot	Arabidopsis thaliana
GCCCTTATAGCTCAGT	16		chr3.trna-ThrTGT	ThrTGT	chr3:17905396-17905411	chr3		19854858		root,shoot	Arabidopsis thaliana
GTTCGATTCACGTCGGGTTC	20		chr1.trna-TrpCCA	TrpCCA	chr1:3914630-3914649	chr1		19854858		root,shoot	Arabidopsis thaliana
GTTCGATTCACGTCGGGTTC	20		chr1.trna-TrpCCA	TrpCCA	chr1:5309643-5309662	chr1		19854858		root,shoot	Arabidopsis thaliana
GTTCGATTCACGTCGGGTTC	20		chr1.trna-TrpCCA	TrpCCA	chr1:7242751-7242770	chr1		19854858		root,shoot	Arabidopsis thaliana
GTTCGATTCACGTCGGGTTC	20		chr1.trna-TrpCCA	TrpCCA	chr1:22870424-22870443	chr1		19854858		root,shoot	Arabidopsis thaliana
GTTCGATTCACGTCGGGTTC	20		chr1.trna-TrpCCA	TrpCCA	chr1:30178907-30178926	chr1		19854858		root,shoot	Arabidopsis thaliana
GTTCGATTCACGTCGGGTTC	20		chr3.trna-TrpCCA	TrpCCA	chr3:982027-982046	chr3		19854858		root,shoot	Arabidopsis thaliana
GTTCGATTCACGTCGGGTTC	20		chr3.trna-TrpCCA	TrpCCA	chr3:984157-984176	chr3		19854858		root,shoot	Arabidopsis thaliana
GTTCGATTCACGTCGGGTTC	20		chr4.trna-TrpCCA	TrpCCA	chr4:9815217-9815236	chr4		19854858		root,shoot	Arabidopsis thaliana
GTTCGATTCACGTCGGGTTC	20		chr4.trna-TrpCCA	TrpCCA	chr4:9873526-9873545	chr4		19854858		root,shoot	Arabidopsis thaliana
GTTCGATTCACGTCGGGTTC	20		chr4.trna-TrpCCA	TrpCCA	chr4:18395073-18395092	chr4		19854858		root,shoot	Arabidopsis thaliana
GTTCGATTCACGTCGGGTTC	20		chr5.trna-TrpCCA	TrpCCA	chr5:5962701-5962720	chr5		19854858		root,shoot	Arabidopsis thaliana
GTTCGATTCACGTCGGGTTC	20		chr5.trna-TrpCCA	TrpCCA	chr5:5965974-5965993	chr5		19854858		root,shoot	Arabidopsis thaliana
GTTCGATTCACGTCGGGTTC	20		chr5.trna-TrpCCA	TrpCCA	chr5:5984430-5984449	chr5		19854858		root,shoot	Arabidopsis thaliana
TTCGGTAGAACGTGGG	16		chr2.trna-TrpCCA	TrpCCA	chr2:3280875-3280890	chr2		19854858		root,shoot	Arabidopsis thaliana
AAGTGGTTCAGCTCAGCT	18		chr2.trna-TyrGTA	TyrGTA	chr2:3303408-3303425	chr2		19854858		root,shoot	Arabidopsis thaliana
AAGTGGTTCAGCTCAGCT	18		chr2.trna-TyrGTA	TyrGTA	chr2:3494773-3494790	chr2		19854858		root,shoot	Arabidopsis thaliana
ACAGGTAGCTCAGATGGTTAGAG	23		chr2.trna-TyrGTA	TyrGTA	chr2:3268806-3268828	chr2		19854858		root,shoot	Arabidopsis thaliana
CCGACCTTAGCTCAGT	16		chr1.trna-TyrGTA	TyrGTA	chr1:21272787-21272802	chr1		19854858		root,shoot	Arabidopsis thaliana
CCGACCTTAGCTCAGT	16		chr1.trna-TyrGTA	TyrGTA	chr1:21273217-21273232	chr1		19854858		root,shoot	Arabidopsis thaliana
CCGACCTTAGCTCAGT	16		chr1.trna-TyrGTA	TyrGTA	chr1:21274296-21274311	chr1		19854858		root,shoot	Arabidopsis thaliana
CCGACCTTAGCTCAGT	16		chr1.trna-TyrGTA	TyrGTA	chr1:21274726-21274741	chr1		19854858		root,shoot	Arabidopsis thaliana
CCGACCTTAGCTCAGT	16		chr1.trna-TyrGTA	TyrGTA	chr1:21275805-21275820	chr1		19854858		root,shoot	Arabidopsis thaliana
CCGACCTTAGCTCAGT	16		chr1.trna-TyrGTA	TyrGTA	chr1:21276235-21276250	chr1		19854858		root,shoot	Arabidopsis thaliana
CCGACCTTAGCTCAGT	16		chr1.trna-TyrGTA	TyrGTA	chr1:21277314-21277329	chr1		19854858		root,shoot	Arabidopsis thaliana
CCGACCTTAGCTCAGT	16		chr1.trna-TyrGTA	TyrGTA	chr1:21277744-21277759	chr1		19854858		root,shoot	Arabidopsis thaliana
CCGACCTTAGCTCAGT	16		chr1.trna-TyrGTA	TyrGTA	chr1:21278823-21278838	chr1		19854858		root,shoot	Arabidopsis thaliana
CCGACCTTAGCTCAGT	16		chr1.trna-TyrGTA	TyrGTA	chr1:21279274-21279289	chr1		19854858		root,shoot	Arabidopsis thaliana
CCGACCTTAGCTCAGT	16		chr1.trna-TyrGTA	TyrGTA	chr1:21280352-21280367	chr1		19854858		root,shoot	Arabidopsis thaliana
CCGACCTTAGCTCAGT	16		chr1.trna-TyrGTA	TyrGTA	chr1:21280782-21280797	chr1		19854858		root,shoot	Arabidopsis thaliana
CCGACCTTAGCTCAGT	16		chr1.trna-TyrGTA	TyrGTA	chr1:21281861-21281876	chr1		19854858		root,shoot	Arabidopsis thaliana
CCGACCTTAGCTCAGT	16		chr1.trna-TyrGTA	TyrGTA	chr1:21282312-21282327	chr1		19854858		root,shoot	Arabidopsis thaliana
CCGACCTTAGCTCAGT	16		chr1.trna-TyrGTA	TyrGTA	chr1:21283385-21283400	chr1		19854858		root,shoot	Arabidopsis thaliana
CCGACCTTAGCTCAGT	16		chr1.trna-TyrGTA	TyrGTA	chr1:21283843-21283858	chr1		19854858		root,shoot	Arabidopsis thaliana
CCGACCTTAGCTCAGT	16		chr1.trna-TyrGTA	TyrGTA	chr1:21284917-21284932	chr1		19854858		root,shoot	Arabidopsis thaliana
CCGACCTTAGCTCAGT	16		chr1.trna-TyrGTA	TyrGTA	chr1:21285375-21285390	chr1		19854858		root,shoot	Arabidopsis thaliana
CCGACCTTAGCTCAGT	16		chr1.trna-TyrGTA	TyrGTA	chr1:21286449-21286464	chr1		19854858		root,shoot	Arabidopsis thaliana
CCGACCTTAGCTCAGT	16		chr1.trna-TyrGTA	TyrGTA	chr1:21286907-21286922	chr1		19854858		root,shoot	Arabidopsis thaliana
CCGACCTTAGCTCAGT	16		chr1.trna-TyrGTA	TyrGTA	chr1:21287981-21287996	chr1		19854858		root,shoot	Arabidopsis thaliana
CCGACCTTAGCTCAGT	16		chr1.trna-TyrGTA	TyrGTA	chr1:21288439-21288454	chr1		19854858		root,shoot	Arabidopsis thaliana
CCGACCTTAGCTCAGT	16		chr1.trna-TyrGTA	TyrGTA	chr1:21289514-21289529	chr1		19854858		root,shoot	Arabidopsis thaliana
CCGACCTTAGCTCAGT	16		chr1.trna-TyrGTA	TyrGTA	chr1:21289971-21289986	chr1		19854858		root,shoot	Arabidopsis thaliana
CCGACCTTAGCTCAGT	16		chr1.trna-TyrGTA	TyrGTA	chr1:21291045-21291060	chr1		19854858		root,shoot	Arabidopsis thaliana
CCGACCTTAGCTCAGT	16		chr1.trna-TyrGTA	TyrGTA	chr1:21291502-21291517	chr1		19854858		root,shoot	Arabidopsis thaliana
CCGACCTTAGCTCAGT	16		chr1.trna-TyrGTA	TyrGTA	chr1:21292575-21292590	chr1		19854858		root,shoot	Arabidopsis thaliana
CCGACCTTAGCTCAGT	16		chr1.trna-TyrGTA	TyrGTA	chr1:21293033-21293048	chr1		19854858		root,shoot	Arabidopsis thaliana
CCGACCTTAGCTCAGT	16		chr1.trna-TyrGTA	TyrGTA	chr1:21294110-21294125	chr1		19854858		root,shoot	Arabidopsis thaliana
CCGACCTTAGCTCAGT	16		chr1.trna-TyrGTA	TyrGTA	chr1:21295456-21295471	chr1		19854858		root,shoot	Arabidopsis thaliana
CCGACCTTAGCTCAGT	16		chr1.trna-TyrGTA	TyrGTA	chr1:21295913-21295928	chr1		19854858		root,shoot	Arabidopsis thaliana
CCGACCTTAGCTCAGT	16		chr1.trna-TyrGTA	TyrGTA	chr1:21296990-21297005	chr1		19854858		root,shoot	Arabidopsis thaliana
CCGACCTTAGCTCAGT	16		chr1.trna-TyrGTA	TyrGTA	chr1:21298336-21298351	chr1		19854858		root,shoot	Arabidopsis thaliana
CCGACCTTAGCTCAGT	16		chr1.trna-TyrGTA	TyrGTA	chr1:21298793-21298808	chr1		19854858		root,shoot	Arabidopsis thaliana
CCGACCTTAGCTCAGT	16		chr1.trna-TyrGTA	TyrGTA	chr1:21299870-21299885	chr1		19854858		root,shoot	Arabidopsis thaliana
CCGACCTTAGCTCAGT	16		chr1.trna-TyrGTA	TyrGTA	chr1:21300328-21300343	chr1		19854858		root,shoot	Arabidopsis thaliana
CCGACCTTAGCTCAGT	16		chr1.trna-TyrGTA	TyrGTA	chr1:21301674-21301689	chr1		19854858		root,shoot	Arabidopsis thaliana
CCGACCTTAGCTCAGT	16		chr1.trna-TyrGTA	TyrGTA	chr1:21302751-21302766	chr1		19854858		root,shoot	Arabidopsis thaliana
CCGACCTTAGCTCAGT	16		chr1.trna-TyrGTA	TyrGTA	chr1:21303209-21303224	chr1		19854858		root,shoot	Arabidopsis thaliana
CCGACCTTAGCTCAGT	16		chr1.trna-TyrGTA	TyrGTA	chr1:21304555-21304570	chr1		19854858		root,shoot	Arabidopsis thaliana
CCGACCTTAGCTCAGT	16		chr1.trna-TyrGTA	TyrGTA	chr1:21305632-21305647	chr1		19854858		root,shoot	Arabidopsis thaliana
CCGACCTTAGCTCAGT	16		chr1.trna-TyrGTA	TyrGTA	chr1:21306090-21306105	chr1		19854858		root,shoot	Arabidopsis thaliana
CCGACCTTAGCTCAGT	16		chr1.trna-TyrGTA	TyrGTA	chr1:21306982-21306997	chr1		19854858		root,shoot	Arabidopsis thaliana
CCGACCTTAGCTCAGT	16		chr1.trna-TyrGTA	TyrGTA	chr1:21307442-21307457	chr1		19854858		root,shoot	Arabidopsis thaliana
CCGACCTTAGCTCAGT	16		chr1.trna-TyrGTA	TyrGTA	chr1:21308976-21308991	chr1		19854858		root,shoot	Arabidopsis thaliana
CCGACCTTAGCTCAGT	16		chr1.trna-TyrGTA	TyrGTA	chr1:21310054-21310069	chr1		19854858		root,shoot	Arabidopsis thaliana
CCGACCTTAGCTCAGT	16		chr1.trna-TyrGTA	TyrGTA	chr1:21310514-21310529	chr1		19854858		root,shoot	Arabidopsis thaliana
CCGACCTTAGCTCAGT	16		chr1.trna-TyrGTA	TyrGTA	chr1:21312052-21312067	chr1		19854858		root,shoot	Arabidopsis thaliana
CGCTGGTTCGATTCCGGCA	19		chr3.trna-TyrGTA	TyrGTA	chr3:3238379-3238397	chr3		19854858		root,shoot	Arabidopsis thaliana
CTCAGTTGGTAGAGCGGAGGACA	23		chr1.trna-TyrGTA	TyrGTA	chr1:21294578-21294600	chr1		19854858		root,shoot	Arabidopsis thaliana
CTCAGTTGGTAGAGCGGAGGACA	23		chr1.trna-TyrGTA	TyrGTA	chr1:21297458-21297480	chr1		19854858		root,shoot	Arabidopsis thaliana
GGGAGAGTGGCCGAGTGGT	19		chr2.trna-TyrGTA	TyrGTA	chr2:3497355-3497373	chr2		19854858		root,shoot	Arabidopsis thaliana
GGGTCGATGCCCGAGCGGTTA	21		chr3.trna-TyrGTA	TyrGTA	chr3:7104315-7104335	chr3		19854858		root,shoot	Arabidopsis thaliana
GGTAGAGCGGAAGACTG	17		chr1.trna-TyrGTA	TyrGTA	chr1:18312588-18312604	chr1		19854858		root,shoot	Arabidopsis thaliana
GGTAGAGCGGAAGACTG	17		chr1.trna-TyrGTA	TyrGTA	chr1:19688854-19688870	chr1		19854858		root,shoot	Arabidopsis thaliana
GGTAGAGCGGAAGACTG	17		chr2.trna-TyrGTA	TyrGTA	chr2:6953928-6953944	chr2		19854858		root,shoot	Arabidopsis thaliana
GGTAGAGCGGAAGACTG	17		chr2.trna-TyrGTA	TyrGTA	chr2:9241323-9241339	chr2		19854858		root,shoot	Arabidopsis thaliana
GGTAGAGCGGAAGACTG	17		chr2.trna-TyrGTA	TyrGTA	chr2:15215484-15215500	chr2		19854858		root,shoot	Arabidopsis thaliana
GGTAGAGCGGAAGACTG	17		chr2.trna-TyrGTA	TyrGTA	chr2:15477291-15477307	chr2		19854858		root,shoot	Arabidopsis thaliana
GGTAGAGCGGAAGACTG	17		chr3.trna-TyrGTA	TyrGTA	chr3:6540654-6540670	chr3		19854858		root,shoot	Arabidopsis thaliana
GGTAGAGCGGAAGACTG	17		chr4.trna-TyrGTA	TyrGTA	chr4:6819305-6819321	chr4		19854858		root,shoot	Arabidopsis thaliana
GGTAGAGCGGAAGACTG	17		chr5.trna-TyrGTA	TyrGTA	chr5:858552-858568	chr5		19854858		root,shoot	Arabidopsis thaliana
GGTAGAGCGGAAGACTG	17		chr5.trna-TyrGTA	TyrGTA	chr5:2309516-2309532	chr5		19854858		root,shoot	Arabidopsis thaliana
GGTAGAGCGGAAGACTG	17		chr5.trna-TyrGTA	TyrGTA	chr5:20758907-20758923	chr5		19854858		root,shoot	Arabidopsis thaliana
GGTAGAGCGGAAGACTG	17		chr5.trna-TyrGTA	TyrGTA	chr5:24856223-24856239	chr5		19854858		root,shoot	Arabidopsis thaliana
GTAGAGCGGAGGACTG	16		chr1.trna-TyrGTA	TyrGTA	chr1:21301234-21301249	chr1		19854858		root,shoot	Arabidopsis thaliana
GTAGAGCGGAGGACTG	16		chr1.trna-TyrGTA	TyrGTA	chr1:21304115-21304130	chr1		19854858		root,shoot	Arabidopsis thaliana
GTATAGCGGAGGACTG	16		chr1.trna-TyrGTA	TyrGTA	chr1:21308539-21308554	chr1		19854858		root,shoot	Arabidopsis thaliana
GTATAGCGGAGGACTG	16		chr1.trna-TyrGTA	TyrGTA	chr1:21311611-21311626	chr1		19854858		root,shoot	Arabidopsis thaliana
GTTCGATTCCGGCAGGTCGGA	21		chr3.trna-TyrGTA	TyrGTA	chr3:17985576-17985596	chr3		19854858		root,shoot	Arabidopsis thaliana
GTTCGATTCCGGCAGGTCGGA	21		chr4.trna-TyrGTA	TyrGTA	chr4:11774473-11774493	chr4		19854858		root,shoot	Arabidopsis thaliana
GTTCGATTCCGGCAGGTCGGA	21		chr4.trna-TyrGTA	TyrGTA	chr4:18254983-18255003	chr4		19854858		root,shoot	Arabidopsis thaliana
TGGTCAAAAGCGGCAGACTGTA	22		chr2.trna-TyrGTA	TyrGTA	chr2:3332689-3332710	chr2		19854858		root,shoot	Arabidopsis thaliana
TCCGCTGTAGCACAAT (P.S.2)	16		chr1.trna-UndNNN	UndNNN	chr1:21378039-21378054	chr1		19854858		root,shoot	Arabidopsis thaliana
GGTTTCGTGGTGTAGT	16		chr1.trna-ValAAC	ValAAC	chr1:4267044-4267059	chr1		19854858		root,shoot	Arabidopsis thaliana
GGTTTCGTGGTGTAGT	16		chr1.trna-ValAAC	ValAAC	chr1:6075996-6076011	chr1		19854858		root,shoot	Arabidopsis thaliana
GGTTTCGTGGTGTAGT	16		chr1.trna-ValAAC	ValAAC	chr1:8520337-8520352	chr1		19854858		root,shoot	Arabidopsis thaliana
GGTTTCGTGGTGTAGT	16		chr1.trna-ValAAC	ValAAC	chr1:10963612-10963627	chr1		19854858		root,shoot	Arabidopsis thaliana
GGTTTCGTGGTGTAGT	16		chr3.trna-ValAAC	ValAAC	chr3:16896876-16896891	chr3		19854858		root,shoot	Arabidopsis thaliana
GGTTTCGTGGTGTAGT	16		chr3.trna-ValAAC	ValAAC	chr3:16902624-16902639	chr3		19854858		root,shoot	Arabidopsis thaliana
GGTTTCGTGGTGTAGT	16		chr3.trna-ValAAC	ValAAC	chr3:16905148-16905163	chr3		19854858		root,shoot	Arabidopsis thaliana
GGTTTCGTGGTGTAGT	16		chr3.trna-ValAAC	ValAAC	chr3:18518797-18518812	chr3		19854858		root,shoot	Arabidopsis thaliana
GGTTTCGTGGTGTAGT	16		chr3.trna-ValAAC	ValAAC	chr3:22149700-22149715	chr3		19854858		root,shoot	Arabidopsis thaliana
GGTTTCGTGGTGTAGT	16		chr4.trna-ValAAC	ValAAC	chr4:562619-562634	chr4		19854858		root,shoot	Arabidopsis thaliana
GGTTTCGTGGTGTAGT	16		chr4.trna-ValAAC	ValAAC	chr4:7185698-7185713	chr4		19854858		root,shoot	Arabidopsis thaliana
GGTTTCGTGGTGTAGT	16		chr5.trna-ValAAC	ValAAC	chr5:530820-530835	chr5		19854858		root,shoot	Arabidopsis thaliana
GGTTTCGTGGTGTAGT	16		chr5.trna-ValAAC	ValAAC	chr5:2993328-2993343	chr5		19854858		root,shoot	Arabidopsis thaliana
GGTTTCGTGGTGTAGT	16		chr5.trna-ValAAC	ValAAC	chr5:24157230-24157245	chr5		19854858		root,shoot	Arabidopsis thaliana
GGTTTCGTGGTGTAGT	16		chr5.trna-ValAAC	ValAAC	chr5:25801341-25801356	chr5		19854858		root,shoot	Arabidopsis thaliana
GTCTGGGTAGTGTAGTCGGTTA	22		chr3.trna-ValCAC	ValCAC	chr3:3575850-3575871	chr3		19854858		root,shoot	Arabidopsis thaliana
GTCTGGGTGGTGTAGTCGGTTA	22		chr2.trna-ValCAC	ValCAC	chr2:9400750-9400771	chr2		19854858		root,shoot	Arabidopsis thaliana
GTCTGGGTGGTGTAGTCGGTTA	22		chr3.trna-ValCAC	ValCAC	chr3:9840421-9840442	chr3		19854858		root,shoot	Arabidopsis thaliana
GTCTGGGTGGTGTAGTCGGTTA	22		chr4.trna-ValCAC	ValCAC	chr4:18411259-18411280	chr4		19854858		root,shoot	Arabidopsis thaliana
GTCTGGGTGGTGTAGTCGGTTA	22		chr5.trna-ValCAC	ValCAC	chr5:1804617-1804638	chr5		19854858		root,shoot	Arabidopsis thaliana
GTCTGGGTGGTGTAGTCGGTTA	22		chr5.trna-ValCAC	ValCAC	chr5:4929563-4929584	chr5		19854858		root,shoot	Arabidopsis thaliana
GTCTGGGTGGTGTAGTCGGTTA	22		chr5.trna-ValCAC	ValCAC	chr5:15242548-15242569	chr5		19854858		root,shoot	Arabidopsis thaliana
GTCTGGGTGGTGTAGTCGGTTA	22		chr5.trna-ValCAC	ValCAC	chr5:23072049-23072070	chr5		19854858		root,shoot	Arabidopsis thaliana
GATTCTGTGGTGTAGTGGT	19		chr4.trna-ValTAC	ValTAC	chr4:9191591-9191609	chr4		19854858		root,shoot	Arabidopsis thaliana
GGTGCTGTGGTGTAGTGGT	19		chr1.trna-ValTAC	ValTAC	chr1:306384-306402	chr1		19854858		root,shoot	Arabidopsis thaliana
GGTGCTGTGGTGTAGTGGT	19		chr2.trna-ValTAC	ValTAC	chr2:1154382-1154400	chr2		19854858		root,shoot	Arabidopsis thaliana
GGTGCTGTGGTGTAGTGGT	19		chr2.trna-ValTAC	ValTAC	chr2:12645287-12645305	chr2		19854858		root,shoot	Arabidopsis thaliana
GGTGCTGTGGTGTAGTGGT	19		chr3.trna-ValTAC	ValTAC	chr3:2222252-2222270	chr3		19854858		root,shoot	Arabidopsis thaliana
GGTGCTGTGGTGTAGTGGT	19		chr3.trna-ValTAC	ValTAC	chr3:18907852-18907870	chr3		19854858		root,shoot	Arabidopsis thaliana
GGTGCTGTGGTGTAGTGGT	19		chr5.trna-ValTAC	ValTAC	chr5:17894961-17894979	chr5		19854858		root,shoot	Arabidopsis thaliana
TTCACGTCGGGTTCACCA	18		chr.trna-TrpCCA	TrpCCA			tRF-3	23402430		leaves	Arabidopsis thaliana
AAATCCAGCTCGGCCCACCA	20		chr.trna-TyrGTA	TyrGTA			tRF-3	23402430		leaves	Arabidopsis thaliana
AACCCCACAGCCTGCACCA	19		chr.trna-LeuTAA	LeuTAA			tRF-3	23402430		leaves	Arabidopsis thaliana
AACCCTGCTGTCGACGCCA	19		chr.trna-SerTGA	SerTGA			tRF-3	23402430		leaves	Arabidopsis thaliana
AACCCTGCTGTTGACGCCA	19		chr.trna-SerTGA	SerTGA			tRF-3	23402430		leaves	Arabidopsis thaliana
AATCCCACTCTTGACACCA	19		chr.trna-LeuCAG	LeuCAG			tRF-3	23402430		leaves	Arabidopsis thaliana
ACCCCACAGCCTGCACCA	18		chr.trna-LeuTAA	LeuTAA			tRF-3	23402430		leaves	Arabidopsis thaliana
ACCCGGGCTCAGACACCA	18		chr.trna-ValCAC	ValCAC			tRF-3	23402430		leaves	Arabidopsis thaliana
ACCCTGCTGTCGACGCCA	18		chr.trna-SerTGA	SerTGA			tRF-3	23402430		leaves	Arabidopsis thaliana
ACCCTGCTGTTGACGCCA	18		chr.trna-SerTGA	SerTGA			tRF-3	23402430		leaves	Arabidopsis thaliana
ACTCCCGGTAGGACCTCCA	19		chr.trna-GlnTTG	GlnTTG			tRF-3	23402430		leaves	Arabidopsis thaliana
ATCCCACTCTTGACACCA	18		chr.trna-LeuCAG	LeuCAG			tRF-3	23402430		leaves	Arabidopsis thaliana
ATCCCACTGTCAACACCA	18		chr.trna-LeuAAG	LeuAAG			tRF-3	23402430		leaves	Arabidopsis thaliana
ATCCCCGGCAACGGCGCCA	19		chr.trna-AspGTC	AspGTC			tRF-3	23402430		leaves	Arabidopsis thaliana
ATCCTGCTGTTGACGCCA	18		chr.trna-SerCGA	SerCGA			tRF-3	23402430		leaves	Arabidopsis thaliana
ATCTCTCAGGCGACGCCA	18		chr.trna-SerGCT	SerGCT			tRF-3	23402430		leaves	Arabidopsis thaliana
ATTCACGTCGGGTTCACCA	19		chr.trna-TrpCCA	TrpCCA			tRF-3	23402430		leaves	Arabidopsis thaliana
ATTCCCGGCTGGTGCACCA	19		chr.trna-GlyGCC	GlyGCC			tRF-3	23402430		leaves	Arabidopsis thaliana
CAAATCCAGCTCGGCCCACCA	21		chr.trna-TyrGTA	TyrGTA			tRF-3	23402430		leaves	Arabidopsis thaliana
CAAATCCCACTCTTGACACCA	21		chr.trna-LeuCAG	LeuCAG			tRF-3	23402430		leaves	Arabidopsis thaliana
CAATTCTCGGTAGAACCTCCA	21		chr.trna-GlnCTG	GlnCTG			tRF-3	23402430		leaves	Arabidopsis thaliana
CCCCTCCTTCTAGCGCCA	18		chr.trna-AsnGTT	AsnGTT			tRF-3	23402430		leaves	Arabidopsis thaliana
CGAATCCTGCCGTTCACGCCA	21		chr.trna-SerAGA	SerAGA			tRF-3	23402430		leaves	Arabidopsis thaliana
CGATCCCCGGCAACGGCGCCA	21		chr.trna-AspGTC	AspGTC			tRF-3	23402430		leaves	Arabidopsis thaliana
CGATTCCCGGCTGGTGCACCA	21		chr.trna-GlyGCC	GlyGCC			tRF-3	23402430		leaves	Arabidopsis thaliana
CTCCCGGCAGACGCACCA	18		chr.trna-GlyTCC	GlyTCC			tRF-3	23402430		leaves	Arabidopsis thaliana
CTCCCGGTAGAACCTCCA	18		chr.trna-GlnTTG	GlnTTG			tRF-3	23402430		leaves	Arabidopsis thaliana
CTCCCGGTAGGACCTCCA	18		chr.trna-GlnTTG	GlnTTG			tRF-3	23402430		leaves	Arabidopsis thaliana
CTGGTTCAAATCCAGCTCGGCCCACCA	27		chr.trna-TyrGTA	TyrGTA			tRF-3	23402430		leaves	Arabidopsis thaliana
GATTCCCGGCATCGGAGCCA	20		chr.trna-GluTTC	GluTTC			tRF-3	23402430		leaves	Arabidopsis thaliana
GATTCCCGGCTGGTGCACCA	20		chr.trna-GlyGCC	GlyGCC			tRF-3	23402430		leaves	Arabidopsis thaliana
GTTCAAATCCAGCTCGGCCCACCA	24		chr.trna-TyrGTA	TyrGTA			tRF-3	23402430		leaves	Arabidopsis thaliana
GTTCGAGTCCGAGTAGCGGCACCA	24		chr.trna-LeuTAG	LeuTAG			tRF-3	23402430		leaves	Arabidopsis thaliana
GTTCGATCCCCGGCAACGGCGCCA	24		chr.trna-AspGTC	AspGTC			tRF-3	23402430		leaves	Arabidopsis thaliana
TCAATTCTCGGTAGAACCTCCA	22		chr.trna-GlnCTG	GlnCTG			tRF-3	23402430		leaves	Arabidopsis thaliana
TCCACGCTCACCGCACCA	18		chr.trna-PheGAA	PheGAA			tRF-3	23402430		leaves	Arabidopsis thaliana
TCCCCACAGACGGCGCCA	18		chr.trna-LysTTT	LysTTT			tRF-3	23402430		leaves	Arabidopsis thaliana
TCCCCGGCAACGGCGCCA	18		chr.trna-AspGTC	AspGTC			tRF-3	23402430		leaves	Arabidopsis thaliana
TCGATACCCCGCATCTCCACCA	22		chr.trna-AlaAGC	AlaAGC			tRF-3	23402430		leaves	Arabidopsis thaliana
TCGATTCCCGGCTGGTGCACCA	22		chr.trna-GlyGCC	GlyGCC			tRF-3	23402430		leaves	Arabidopsis thaliana
TTCCCGGCTGGTGCACCA	18		chr.trna-GlyGCC	GlyGCC			tRF-3	23402430		leaves	Arabidopsis thaliana
TTCTCGGAACGCCCCCCA	18		chr.trna-ProAGG	ProAGG			tRF-3	23402430		leaves	Arabidopsis thaliana
TTCTCGGAACGCCCCCCA	18		chr.trna-ProTGG	ProTGG			tRF-3	23402430		leaves	Arabidopsis thaliana
TTCTCGGTAGAACCTCCA	18		chr.trna-GlnCTG	GlnCTG			tRF-3	23402430		leaves	Arabidopsis thaliana
CCGACCTTAGCTCAGTTGG	19		chr.trna-TyrGTA	TyrGTA			tRF-5	23402430		leaves	Arabidopsis thaliana
CCGACCTTAGCTCAGTTGGT	20		chr.trna-TyrGTA	TyrGTA			tRF-5	23402430		leaves	Arabidopsis thaliana
CCGACCTTAGCTCAGTTGGTA	21		chr.trna-TyrGTA	TyrGTA			tRF-5	23402430		leaves	Arabidopsis thaliana
CCGACCTTAGCTCAGTTGGTAG	22		chr.trna-TyrGTA	TyrGTA			tRF-5	23402430		leaves	Arabidopsis thaliana
CCGACCTTAGCTCAGTTGGTAGA	23		chr.trna-TyrGTA	TyrGTA			tRF-5	23402430		leaves	Arabidopsis thaliana
CCGACCTTAGCTCAGTTGGTAGAGC	25		chr.trna-TyrGTA	TyrGTA			tRF-5	23402430		leaves	Arabidopsis thaliana
GACAGTTTGGCCGAGTGG	18		chr.trna-LeuTAG	LeuTAG			tRF-5	23402430		leaves	Arabidopsis thaliana
GACCGCATAGCGCAGTGG	18		chr.trna-ArgTCG	ArgTCG			tRF-5	23402430		leaves	Arabidopsis thaliana
GACCGCATAGCGCAGTGGA	19		chr.trna-ArgTCG	ArgTCG			tRF-5	23402430		leaves	Arabidopsis thaliana
GACCGCATAGCGCAGTGGAT	20		chr.trna-ArgTCG	ArgTCG			tRF-5	23402430		leaves	Arabidopsis thaliana
GACCGCATAGCGCAGTGGATTAGCG	25		chr.trna-ArgTCG	ArgTCG			tRF-5	23402430		leaves	Arabidopsis thaliana
GACCGCGTGGCCTAATGGA	19		chr.trna-ArgCCG	ArgCCG			tRF-5	23402430		leaves	Arabidopsis thaliana
GCACCAGTGGTCTAGTGGTA	20		chr.trna-GlyGCC	GlyGCC			tRF-5	23402430		leaves	Arabidopsis thaliana
GCACCAGTGGTCTAGTGGTAGA	22		chr.trna-GlyGCC	GlyGCC			tRF-5	23402430		leaves	Arabidopsis thaliana
GCACCAGTGGTCTAGTGGTAGAA	23		chr.trna-GlyGCC	GlyGCC			tRF-5	23402430		leaves	Arabidopsis thaliana
GCACCAGTGGTCTAGTGGTAGAAT	24		chr.trna-GlyGCC	GlyGCC			tRF-5	23402430		leaves	Arabidopsis thaliana
GCACCAGTGGTCTAGTGGTAGAATA	25		chr.trna-GlyGCC	GlyGCC			tRF-5	23402430		leaves	Arabidopsis thaliana
GCACCAGTGGTCTAGTGGTAGAATAG	26		chr.trna-GlyGCC	GlyGCC			tRF-5	23402430		leaves	Arabidopsis thaliana
GCACCAGTGGTCTAGTGGTAGAATAGT	27		chr.trna-GlyGCC	GlyGCC			tRF-5	23402430		leaves	Arabidopsis thaliana
GCCCGTATAGCTCAGTGGT	19		chr.trna-ThrTGT	ThrTGT			tRF-5	23402430		leaves	Arabidopsis thaliana
GCCCGTATAGCTCAGTGGTA	20		chr.trna-ThrTGT	ThrTGT			tRF-5	23402430		leaves	Arabidopsis thaliana
GCCCGTATAGCTCAGTGGTAGAGC	24		chr.trna-ThrTGT	ThrTGT			tRF-5	23402430		leaves	Arabidopsis thaliana
GCCCGTCTAGCTCAGTTGG	19		chr.trna-LysCTT	LysCTT			tRF-5	23402430		leaves	Arabidopsis thaliana
GCCCGTCTAGCTCAGTTGGT	20		chr.trna-LysCTT	LysCTT			tRF-5	23402430		leaves	Arabidopsis thaliana
GCCCGTCTAGCTCAGTTGGTA	21		chr.trna-LysCTT	LysCTT			tRF-5	23402430		leaves	Arabidopsis thaliana
GCCCGTCTAGCTCAGTTGGTAG	22		chr.trna-LysCTT	LysCTT			tRF-5	23402430		leaves	Arabidopsis thaliana
GCCCGTCTAGCTCAGTTGGTAGA	23		chr.trna-LysCTT	LysCTT			tRF-5	23402430		leaves	Arabidopsis thaliana
GCCCGTCTAGCTCAGTTGGTAGAGC	25		chr.trna-LysCTT	LysCTT			tRF-5	23402430		leaves	Arabidopsis thaliana
GCCGCTATGGTGAAATTGG	19		chr.trna-LeuTAG	LeuTAG			tRF-5	23402430		leaves	Arabidopsis thaliana
GCCGCTATGGTGAAATTGGT	20		chr.trna-LeuTAG	LeuTAG			tRF-5	23402430		leaves	Arabidopsis thaliana
GCCGCTATGGTGAAATTGGTA	21		chr.trna-LeuTAG	LeuTAG			tRF-5	23402430		leaves	Arabidopsis thaliana
GCCGCTATGGTGAAATTGGTAGA	23		chr.trna-LeuTAG	LeuTAG			tRF-5	23402430		leaves	Arabidopsis thaliana
GCCGTCTTAGCTCAGTGG	18		chr.trna-LysTTT	LysTTT			tRF-5	23402430		leaves	Arabidopsis thaliana
GCCGTCTTAGCTCAGTGGT	19		chr.trna-LysTTT	LysTTT			tRF-5	23402430		leaves	Arabidopsis thaliana
GCCGTCTTAGCTCAGTGGTA	20		chr.trna-LysTTT	LysTTT			tRF-5	23402430		leaves	Arabidopsis thaliana
GCCGTCTTAGCTCAGTGGTAGAG	23		chr.trna-LysTTT	LysTTT			tRF-5	23402430		leaves	Arabidopsis thaliana
GCCGTCTTAGCTCAGTGGTAGAGC	24		chr.trna-LysTTT	LysTTT			tRF-5	23402430		leaves	Arabidopsis thaliana
GCGCCTGTAGCTCAGTGG	18		chr.trna-ArgCCT	ArgCCT			tRF-5	23402430		leaves	Arabidopsis thaliana
GCGCCTGTAGCTCAGTGGA	19		chr.trna-ArgCCT	ArgCCT			tRF-5	23402430		leaves	Arabidopsis thaliana
GCGCCTGTAGCTCAGTGGATAG	22		chr.trna-ArgCCT	ArgCCT			tRF-5	23402430		leaves	Arabidopsis thaliana
GCGCCTGTAGCTCAGTGGATAGAGC	25		chr.trna-ArgCCT	ArgCCT			tRF-5	23402430		leaves	Arabidopsis thaliana
GCGGGGATAGCTCAGTTG	18		chr.trna-PheGAA	PheGAA			tRF-5	23402430		leaves	Arabidopsis thaliana
GCGGGGATAGCTCAGTTGG	19		chr.trna-PheGAA	PheGAA			tRF-5	23402430		leaves	Arabidopsis thaliana
GCGGGGATAGCTCAGTTGGG	20		chr.trna-PheGAA	PheGAA			tRF-5	23402430		leaves	Arabidopsis thaliana
GCGGGGATAGCTCAGTTGGGA	21		chr.trna-PheGAA	PheGAA			tRF-5	23402430		leaves	Arabidopsis thaliana
GCGGGGATAGCTCAGTTGGGAG	22		chr.trna-PheGAA	PheGAA			tRF-5	23402430		leaves	Arabidopsis thaliana
GCGGGGATAGCTCAGTTGGGAGA	23		chr.trna-PheGAA	PheGAA			tRF-5	23402430		leaves	Arabidopsis thaliana
GCGGGGATAGCTCAGTTGGGAGAG	24		chr.trna-PheGAA	PheGAA			tRF-5	23402430		leaves	Arabidopsis thaliana
GCGGGGATAGCTCAGTTGGGAGAGC	25		chr.trna-PheGAA	PheGAA			tRF-5	23402430		leaves	Arabidopsis thaliana
GCGTCTGTAGTCCAACGG	18		chr.trna-GlyTCC	GlyTCC			tRF-5	23402430		leaves	Arabidopsis thaliana
GCGTCTGTAGTCCAACGGT	19		chr.trna-GlyTCC	GlyTCC			tRF-5	23402430		leaves	Arabidopsis thaliana
GCGTCTGTAGTCCAACGGTT	20		chr.trna-GlyTCC	GlyTCC			tRF-5	23402430		leaves	Arabidopsis thaliana
GCGTCTGTAGTCCAACGGTTA	21		chr.trna-GlyTCC	GlyTCC			tRF-5	23402430		leaves	Arabidopsis thaliana
GCGTCTGTAGTCCAACGGTTAG	22		chr.trna-GlyTCC	GlyTCC			tRF-5	23402430		leaves	Arabidopsis thaliana
GCGTCTGTAGTCCAACGGTTAGG	23		chr.trna-GlyTCC	GlyTCC			tRF-5	23402430		leaves	Arabidopsis thaliana
GCGTCTGTAGTCCAACGGTTAGGA	24		chr.trna-GlyTCC	GlyTCC			tRF-5	23402430		leaves	Arabidopsis thaliana
GCGTCTGTAGTCCAACGGTTAGGAT	25		chr.trna-GlyTCC	GlyTCC			tRF-5	23402430		leaves	Arabidopsis thaliana
GCGTCTGTAGTCCAACGGTTAGGATA	26		chr.trna-GlyTCC	GlyTCC			tRF-5	23402430		leaves	Arabidopsis thaliana
GCGTCTGTAGTCCAACGGTTAGGATAA	27		chr.trna-GlyTCC	GlyTCC			tRF-5	23402430		leaves	Arabidopsis thaliana
GCTGGAATAGCTCAGTTGGT	20		chr.trna-AsnGTT	AsnGTT			tRF-5	23402430		leaves	Arabidopsis thaliana
GCTGGAGTAGCTCAGTTGGT	20		chr.trna-AsnGTT	AsnGTT			tRF-5	23402430		leaves	Arabidopsis thaliana
GCTTTCATAGCTCAGTTGGTTAGAG	25		chr.trna-ThrAGT	ThrAGT			tRF-5	23402430		leaves	Arabidopsis thaliana
GGATCCGTGGCGCAATGG	18		chr.trna-TrpCCA	TrpCCA			tRF-5	23402430		leaves	Arabidopsis thaliana
GGATCCGTGGCGCAATGGTA	20		chr.trna-TrpCCA	TrpCCA			tRF-5	23402430		leaves	Arabidopsis thaliana
GGCCTATTAGCTCAGTTGGT	20		chr.trna-IleAAT	IleAAT			tRF-5	23402430		leaves	Arabidopsis thaliana
GGCCTATTAGCTCAGTTGGTTA	22		chr.trna-IleAAT	IleAAT			tRF-5	23402430		leaves	Arabidopsis thaliana
GGGCATTTGGTCTAGTGGTATGATTCT	27		chr.trna-ProTGG	ProTGG			tRF-5	23402430		leaves	Arabidopsis thaliana
GGGCATTTGGTCTAGTGGTATGATTCT	27		chr.trna-ProAGG	ProAGG			tRF-5	23402430		leaves	Arabidopsis thaliana
GGGCATTTGGTCTAGTGGTATGATTCT	27		chr.trna-ProCGG	ProCGG			tRF-5	23402430		leaves	Arabidopsis thaliana
GGGCGTTTGGTCTAGTGGTATGATTCT	27		chr.trna-ProAGG	ProAGG			tRF-5	23402430		leaves	Arabidopsis thaliana
GGGCGTTTGGTCTAGTGGTATGATTCT	27		chr.trna-ProTGG	ProTGG			tRF-5	23402430		leaves	Arabidopsis thaliana
GGGGATGTAGCTCAAATG	18		chr.trna- AlaTGC	AlaTGC			tRF-5	23402430		leaves	Arabidopsis thaliana
GGGGATGTAGCTCAAATG	18		chr.trna-AlaAGC	AlaAGC			tRF-5	23402430		leaves	Arabidopsis thaliana
GGGGATGTAGCTCAAATGG	19		chr.trna-AlaAGC	AlaAGC			tRF-5	23402430		leaves	Arabidopsis thaliana
GGGGATGTAGCTCAAATGG	19		chr.trna-AlaTGC	AlaTGC			tRF-5	23402430		leaves	Arabidopsis thaliana
GGGGATGTAGCTCAAATGGT	20		chr.trna-AlaAGC	AlaAGC			tRF-5	23402430		leaves	Arabidopsis thaliana
GGGGATGTAGCTCAAATGGT	20		chr.trna-AlaTGC	AlaTGC			tRF-5	23402430		leaves	Arabidopsis thaliana
GGGGATGTAGCTCAAATGGTA	21		chr.trna-AlaAGC	AlaAGC			tRF-5	23402430		leaves	Arabidopsis thaliana
GGGGATGTAGCTCAAATGGTA	21		chr.trna-AlaTGC	AlaTGC			tRF-5	23402430		leaves	Arabidopsis thaliana
GGGGATGTAGCTCAAATGGTAG	22		chr.trna-AlaAGC	AlaAGC			tRF-5	23402430		leaves	Arabidopsis thaliana
GGGGATGTAGCTCAAATGGTAG	22		chr.trna-AlaTGC	AlaTGC			tRF-5	23402430		leaves	Arabidopsis thaliana
GGGGATGTAGCTCAAATGGTAGA	23		chr.trna-AlaAGC	AlaAGC			tRF-5	23402430		leaves	Arabidopsis thaliana
GGGGATGTAGCTCAAATGGTAGA	23		chr.trna-AlaTGC	AlaTGC			tRF-5	23402430		leaves	Arabidopsis thaliana
GGGGATGTAGCTCAAATGGTAGAG	24		chr.trna- AlaTGC	AlaTGC			tRF-5	23402430		leaves	Arabidopsis thaliana
GGGGATGTAGCTCAAATGGTAGAG	24		chr.trna-AlaAGC	AlaAGC			tRF-5	23402430		leaves	Arabidopsis thaliana
GGGGATGTAGCTCAAATGGTAGAGC	25		chr.trna-AlaTGC	AlaTGC			tRF-5	23402430		leaves	Arabidopsis thaliana
GGGGATGTAGCTCAAATGGTAGAGC	25		chr.trna-AlaAGC	AlaAGC			tRF-5	23402430		leaves	Arabidopsis thaliana
GGGGATGTAGCTCAGATG	18		chr.trna-AlaAGC	AlaAGC			tRF-5	23402430		leaves	Arabidopsis thaliana
GGGGATGTAGCTCAGATGG	19		chr.trna-AlaAGC	AlaAGC			tRF-5	23402430		leaves	Arabidopsis thaliana
GGGGATGTAGCTCAGATGGT	20		chr.trna-AlaAGC	AlaAGC			tRF-5	23402430		leaves	Arabidopsis thaliana
GGGGATGTAGCTCAGATGGTA	21		chr.trna-AlaAGC	AlaAGC			tRF-5	23402430		leaves	Arabidopsis thaliana
GGGGATGTAGCTCAGATGGTAG	22		chr.trna-AlaAGC	AlaAGC			tRF-5	23402430		leaves	Arabidopsis thaliana
GGGGATGTAGCTCAGATGGTAGA	23		chr.trna-AlaAGC	AlaAGC			tRF-5	23402430		leaves	Arabidopsis thaliana
GGGGATGTAGCTCAGATGGTAGAG	24		chr.trna-AlaAGC	AlaAGC			tRF-5	23402430		leaves	Arabidopsis thaliana
GGGGATGTAGCTCAGATGGTAGAGC	25		chr.trna-AlaAGC	AlaAGC			tRF-5	23402430		leaves	Arabidopsis thaliana
GGGGATGTAGCTCATATG	18		chr.trna-AlaTGC	AlaTGC			tRF-5	23402430		leaves	Arabidopsis thaliana
GGGGATGTAGCTCATATG	18		chr.trna-AlaAGC	AlaAGC			tRF-5	23402430		leaves	Arabidopsis thaliana
GGGGATGTAGCTCATATGG	19		chr.trna-AlaTGC	AlaTGC			tRF-5	23402430		leaves	Arabidopsis thaliana
GGGGATGTAGCTCATATGG	19		chr.trna-AlaAGC	AlaAGC			tRF-5	23402430		leaves	Arabidopsis thaliana
GGGGATGTAGCTCATATGGT	20		chr.trna- AlaTGC	AlaTGC			tRF-5	23402430		leaves	Arabidopsis thaliana
GGGGATGTAGCTCATATGGT	20		chr.trna-AlaAGC	AlaAGC			tRF-5	23402430		leaves	Arabidopsis thaliana
GGGGATGTAGCTCATATGGTA	21		chr.trna-AlaAGC	AlaAGC			tRF-5	23402430		leaves	Arabidopsis thaliana
GGGGATGTAGCTCATATGGTA	21		chr.trna-AlaTGC	AlaTGC			tRF-5	23402430		leaves	Arabidopsis thaliana
GGGGATGTAGCTCATATGGTAG	22		chr.trna-AlaTGC	AlaTGC			tRF-5	23402430		leaves	Arabidopsis thaliana
GGGGATGTAGCTCATATGGTAG	22		chr.trna-AlaAGC	AlaAGC			tRF-5	23402430		leaves	Arabidopsis thaliana
GGGGATGTAGCTCATATGGTAGA	23		chr.trna-AlaTGC	AlaTGC			tRF-5	23402430		leaves	Arabidopsis thaliana
GGGGATGTAGCTCATATGGTAGA	23		chr.trna-AlaAGC	AlaAGC			tRF-5	23402430		leaves	Arabidopsis thaliana
GGGGATGTAGCTCATATGGTAGAG	24		chr.trna-AlaAGC	AlaAGC			tRF-5	23402430		leaves	Arabidopsis thaliana
GGGGATGTAGCTCATATGGTAGAG	24		chr.trna-AlaTGC	AlaTGC			tRF-5	23402430		leaves	Arabidopsis thaliana
GGGGATGTAGCTCATATGGTAGAGC	25		chr.trna- AlaTGC	AlaTGC			tRF-5	23402430		leaves	Arabidopsis thaliana
GGGGATGTAGCTCATATGGTAGAGC	25		chr.trna-AlaAGC	AlaAGC			tRF-5	23402430		leaves	Arabidopsis thaliana
GGGGGTGTAGCTCATATG	18		chr.trna-AlaCGC	AlaCGC			tRF-5	23402430		leaves	Arabidopsis thaliana
GGGGGTGTAGCTCATATGG	19		chr.trna-AlaCGC	AlaCGC			tRF-5	23402430		leaves	Arabidopsis thaliana
GGGGGTGTAGCTCATATGGT	20		chr.trna-AlaCGC	AlaCGC			tRF-5	23402430		leaves	Arabidopsis thaliana
GGGGGTGTAGCTCATATGGTA	21		chr.trna-AlaCGC	AlaCGC			tRF-5	23402430		leaves	Arabidopsis thaliana
GGGGGTGTAGCTCATATGGTAG	22		chr.trna-AlaCGC	AlaCGC			tRF-5	23402430		leaves	Arabidopsis thaliana
GGGGGTGTAGCTCATATGGTAGA	23		chr.trna-AlaCGC	AlaCGC			tRF-5	23402430		leaves	Arabidopsis thaliana
GGGGGTGTAGCTCATATGGTAGAG	24		chr.trna-AlaCGC	AlaCGC			tRF-5	23402430		leaves	Arabidopsis thaliana
GGGGGTGTAGCTCATATGGTAGAGC	25		chr.trna-AlaCGC	AlaCGC			tRF-5	23402430		leaves	Arabidopsis thaliana
GGGTCGATGCCCGAGCGG	18		chr.trna-TyrGTA	TyrGTA			tRF-5	23402430		leaves	Arabidopsis thaliana
GGGTCGATGCCCGAGCGGTTA	21		chr.trna-TyrGTA	TyrGTA			tRF-5	23402430		leaves	Arabidopsis thaliana
GGGTCGATGCCCGAGCGGTTAA	22		chr.trna-TyrGTA	TyrGTA			tRF-5	23402430		leaves	Arabidopsis thaliana
GGTCCCGTAGCTCAGTTGG	19		chr.trna-IleTAT	IleTAT			tRF-5	23402430		leaves	Arabidopsis thaliana
GGTCCCGTAGCTCAGTTGGT	20		chr.trna-IleTAT	IleTAT			tRF-5	23402430		leaves	Arabidopsis thaliana
GGTTCTATGGTGTAGTGGTTAG	22		chr.trna-IleTAT	IleTAT			tRF-5	23402430		leaves	Arabidopsis thaliana
GGTTTCGTGGTGTAGTTGGTT	21		chr.trna-ValAAC	ValAAC			tRF-5	23402430		leaves	Arabidopsis thaliana
GGTTTCGTGGTGTAGTTGGTTAT	23		chr.trna-ValAAC	ValAAC			tRF-5	23402430		leaves	Arabidopsis thaliana
GTCAAGATGGCCGAGTTGG	19		chr.trna-LeuCAG	LeuCAG			tRF-5	23402430		leaves	Arabidopsis thaliana
GTCAATATGTCCGAGTGGTTA	21		chr.trna-SerCGA	SerCGA			tRF-5	23402430		leaves	Arabidopsis thaliana
GTCAATATGTCCGAGTGGTTA	21		chr.trna- SerTGA	SerTGA			tRF-5	23402430		leaves	Arabidopsis thaliana
GTCGATATGTCCGAGTGGTTA	21		chr.trna- SerTGA	SerTGA			tRF-5	23402430		leaves	Arabidopsis thaliana
GTCGATATGTCCGAGTGGTTA	21		chr.trna-SerCGA	SerCGA			tRF-5	23402430		leaves	Arabidopsis thaliana
GTCGATATGTCCGAGTGGTTAA	22		chr.trna- SerTGA	SerTGA			tRF-5	23402430		leaves	Arabidopsis thaliana
GTCGATATGTCCGAGTGGTTAA	22		chr.trna-SerCGA	SerCGA			tRF-5	23402430		leaves	Arabidopsis thaliana
GTCGCTTTGGCCGAGTGGTTA	21		chr.trna-SerGCT	SerGCT			tRF-5	23402430		leaves	Arabidopsis thaliana
GTCGCTTTGGCCGAGTGGTTAA	22		chr.trna-SerGCT	SerGCT			tRF-5	23402430		leaves	Arabidopsis thaliana
GTCGTTGTAGTATAGTGG	18		chr.trna-AspGTC	AspGTC			tRF-5	23402430		leaves	Arabidopsis thaliana
GTCGTTGTAGTATAGTGGT	19		chr.trna-AspGTC	AspGTC			tRF-5	23402430		leaves	Arabidopsis thaliana
GTCGTTGTAGTATAGTGGTA	20		chr.trna-AspGTC	AspGTC			tRF-5	23402430		leaves	Arabidopsis thaliana
GTCGTTGTAGTATAGTGGTAA	21		chr.trna-AspGTC	AspGTC			tRF-5	23402430		leaves	Arabidopsis thaliana
GTCGTTGTAGTATAGTGGTAAG	22		chr.trna-AspGTC	AspGTC			tRF-5	23402430		leaves	Arabidopsis thaliana
GTCGTTGTAGTATAGTGGTAAGT	23		chr.trna-AspGTC	AspGTC			tRF-5	23402430		leaves	Arabidopsis thaliana
GTCGTTGTAGTATAGTGGTAAGTA	24		chr.trna-AspGTC	AspGTC			tRF-5	23402430		leaves	Arabidopsis thaliana
GTCGTTGTAGTATAGTGGTAAGTAT	25		chr.trna-AspGTC	AspGTC			tRF-5	23402430		leaves	Arabidopsis thaliana
GTCGTTGTAGTATAGTGGTAAGTATT	26		chr.trna-AspGTC	AspGTC			tRF-5	23402430		leaves	Arabidopsis thaliana
GTCGTTGTAGTATAGTGGTAAGTATTC	27		chr.trna-AspGTC	AspGTC			tRF-5	23402430		leaves	Arabidopsis thaliana
GTCTGGGTAGTGTAGTCGG	19		chr.trna-ValCAC	ValCAC			tRF-5	23402430		leaves	Arabidopsis thaliana
GTCTGGGTAGTGTAGTCGGTTATCA	25		chr.trna-ValCAC	ValCAC			tRF-5	23402430		leaves	Arabidopsis thaliana
GTGGACGTGCCGGAGTGGT	19		chr.trna-SerAGA	SerAGA			tRF-5	23402430		leaves	Arabidopsis thaliana
GTGGACGTGCCGGAGTGGTT	20		chr.trna-SerAGA	SerAGA			tRF-5	23402430		leaves	Arabidopsis thaliana
GTGGACGTGCCGGAGTGGTTA	21		chr.trna-SerAGA	SerAGA			tRF-5	23402430		leaves	Arabidopsis thaliana
GTGGACGTGCCGGAGTGGTTAT	22		chr.trna-SerAGA	SerAGA			tRF-5	23402430		leaves	Arabidopsis thaliana
GTGGACGTGCCGGAGTGGTTATC	23		chr.trna-SerAGA	SerAGA			tRF-5	23402430		leaves	Arabidopsis thaliana
GTGGACGTGCCGGAGTGGTTATCGGG	26		chr.trna-SerAGA	SerAGA			tRF-5	23402430		leaves	Arabidopsis thaliana
GTGGCTGTAGTTTAGTGGT	19		chr.trna-HisGTG	HisGTG			tRF-5	23402430		leaves	Arabidopsis thaliana
GTTGATATGGCCGAGTTG	18		chr.trna-LeuAAG	LeuAAG			tRF-5	23402430		leaves	Arabidopsis thaliana
GTTGATATGGCCGAGTTGG	19		chr.trna-LeuAAG	LeuAAG			tRF-5	23402430		leaves	Arabidopsis thaliana
TCCGATGTCGTCCAGCGG	18		chr.trna-GluTTC	GluTTC			tRF-5	23402430		leaves	Arabidopsis thaliana
TCCGATGTCGTCCAGCGGT	19		chr.trna-GluTTC	GluTTC			tRF-5	23402430		leaves	Arabidopsis thaliana
TCCGATGTCGTCCAGCGGTTAGG	23		chr.trna-GluTTC	GluTTC			tRF-5	23402430		leaves	Arabidopsis thaliana
TCCGATGTCGTCCAGCGGTTAGGA	24		chr.trna-GluTTC	GluTTC			tRF-5	23402430		leaves	Arabidopsis thaliana
TCCGATGTCGTCCAGCGGTTAGGAT	25		chr.trna-GluTTC	GluTTC			tRF-5	23402430		leaves	Arabidopsis thaliana
TCCGATGTCGTCCAGCGGTTAGGATA	26		chr.trna-GluTTC	GluTTC			tRF-5	23402430		leaves	Arabidopsis thaliana
TCCGTCGTAGTCTAGCTGG	19		chr.trna-GluCTC	GluCTC			tRF-5	23402430		leaves	Arabidopsis thaliana
TCCGTCGTAGTCTAGCTGGTT	21		chr.trna-GluCTC	GluCTC			tRF-5	23402430		leaves	Arabidopsis thaliana
TCCGTCGTAGTCTAGCTGGTTAG	23		chr.trna-GluCTC	GluCTC			tRF-5	23402430		leaves	Arabidopsis thaliana
TCCGTCGTAGTCTAGCTGGTTAGG	24		chr.trna-GluCTC	GluCTC			tRF-5	23402430		leaves	Arabidopsis thaliana
TCCGTCGTAGTCTAGCTGGTTAGGA	25		chr.trna-GluCTC	GluCTC			tRF-5	23402430		leaves	Arabidopsis thaliana
TCCGTCGTAGTCTAGCTGGTTAGGATA	27		chr.trna-GluCTC	GluCTC			tRF-5	23402430		leaves	Arabidopsis thaliana
TCCGTTATCGTCCAGCGGTTAGG	23		chr.trna-GluTTC	GluTTC			tRF-5	23402430		leaves	Arabidopsis thaliana
TCCGTTATCGTCCAGCGGTTAGGATA	26		chr.trna-GluTTC	GluTTC			tRF-5	23402430		leaves	Arabidopsis thaliana
TCCGTTGTAGTCTAGCTG	18		chr.trna-GluCTC	GluCTC			tRF-5	23402430		leaves	Arabidopsis thaliana
TCCGTTGTAGTCTAGCTGG	19		chr.trna-GluCTC	GluCTC			tRF-5	23402430		leaves	Arabidopsis thaliana
TCCGTTGTAGTCTAGCTGGTC	21		chr.trna-GluCTC	GluCTC			tRF-5	23402430		leaves	Arabidopsis thaliana
TCCGTTGTAGTCTAGCTGGTCA	22		chr.trna-GluCTC	GluCTC			tRF-5	23402430		leaves	Arabidopsis thaliana
TCCGTTGTAGTCTAGCTGGTCAG	23		chr.trna-GluCTC	GluCTC			tRF-5	23402430		leaves	Arabidopsis thaliana
TCCGTTGTAGTCTAGCTGGTCAGG	24		chr.trna-GluCTC	GluCTC			tRF-5	23402430		leaves	Arabidopsis thaliana
TCCGTTGTAGTCTAGCTGGTCAGGA	25		chr.trna-GluCTC	GluCTC			tRF-5	23402430		leaves	Arabidopsis thaliana
TCCGTTGTAGTCTAGCTGGTCAGGAT	26		chr.trna-GluCTC	GluCTC			tRF-5	23402430		leaves	Arabidopsis thaliana
TCCGTTGTAGTCTAGCTGGTCAGGATA	27		chr.trna-GluCTC	GluCTC			tRF-5	23402430		leaves	Arabidopsis thaliana
TCCTCAGTAGCTCAGTGG	18		chr.trna-AsnGTT	AsnGTT			tRF-5	23402430		leaves	Arabidopsis thaliana
TCCTCAGTAGCTCAGTGGTA	20		chr.trna-AsnGTT	AsnGTT			tRF-5	23402430		leaves	Arabidopsis thaliana
TCCTCAGTAGCTCAGTGGTAG	21		chr.trna-AsnGTT	AsnGTT			tRF-5	23402430		leaves	Arabidopsis thaliana
TCCTCAGTAGCTCAGTGGTAGA	22		chr.trna-AsnGTT	AsnGTT			tRF-5	23402430		leaves	Arabidopsis thaliana
TCCTCAGTAGCTCAGTGGTAGAG	23		chr.trna-AsnGTT	AsnGTT			tRF-5	23402430		leaves	Arabidopsis thaliana
GTTCGAGTCCGAGTAGCGGC	20		chr.trna-LeuTAG	LeuTAG			other	23402430		leaves	Arabidopsis thaliana
AAGCAGAAGGTCGTAGGT	18		chr.trna-ArgCCT	ArgCCT			other	23402430		leaves	Arabidopsis thaliana
AATGGGGACGGACTGTAAATTCGT	24		chr.trna-TyrGTA	TyrGTA			other	23402430		leaves	Arabidopsis thaliana
ACATTGGACTCTGAATCCAGT	21		chr.trna-GlnCTG	GlnCTG			other	23402430		leaves	Arabidopsis thaliana
ACCGCATAGCGCAGTGGA	18		chr.trna-ArgTCG	ArgTCG			other	23402430		leaves	Arabidopsis thaliana
ACCTTAGCTCAGTTGGTA	18		chr.trna-TyrGTA	TyrGTA			other	23402430		leaves	Arabidopsis thaliana
AGGACATTGGACTCTGAATCCAGT	24		chr.trna-GlnCTG	GlnCTG			other	23402430		leaves	Arabidopsis thaliana
AGGATACTCGGCTCTCACCC	20		chr.trna-GluCTC	GluCTC			other	23402430		leaves	Arabidopsis thaliana
ATGTCGTCCAGCGGTTAGGATATCTGG	27		chr.trna-GluTTC	GluTTC			other	23402430		leaves	Arabidopsis thaliana
CAGCGGTTAGGATATCTGGCT	21		chr.trna-GluTTC	GluTTC			other	23402430		leaves	Arabidopsis thaliana
CAGGATACTCGGCTCTCACCC	21		chr.trna-GluCTC	GluCTC			other	23402430		leaves	Arabidopsis thaliana
CCCGTCTAGCTCAGTTGGTAGAGC	24		chr.trna-LysCTT	LysCTT			other	23402430		leaves	Arabidopsis thaliana
CCGATGTCGTCCAGCGGTTAGGAT	24		chr.trna-GluTTC	GluTTC			other	23402430		leaves	Arabidopsis thaliana
CCGTCTTAGCTCAGTGGTAGAGC	23		chr.trna-LysTTT	LysTTT			other	23402430		leaves	Arabidopsis thaliana
CCTCAGTAGCTCAGTGGTAGAGC	23		chr.trna-AsnGTT	AsnGTT			other	23402430		leaves	Arabidopsis thaliana
CCTTCCAAGCAATAGACCCG	20		chr.trna-GlyTCC	GlyTCC			other	23402430		leaves	Arabidopsis thaliana
CGCCTGTAGCTCAGTGGA	18		chr.trna-ArgCCT	ArgCCT			other	23402430		leaves	Arabidopsis thaliana
CGTCTGTAGTCCAACGGTTAGGA	23		chr.trna-GlyTCC	GlyTCC			other	23402430		leaves	Arabidopsis thaliana
CTAGCGGTTAGGACATTGGACT	22		chr.trna-GlnCTG	GlnCTG			other	23402430		leaves	Arabidopsis thaliana
CTCGGCTCTCACCCGAGAGA	20		chr.trna-GluCTC	GluCTC			other	23402430		leaves	Arabidopsis thaliana
GACATTGGACTCTGAATCCA	20		chr.trna-GlnCTG	GlnCTG			other	23402430		leaves	Arabidopsis thaliana
GACATTGGACTCTGAATCCAGT	22		chr.trna-GlnCTG	GlnCTG			other	23402430		leaves	Arabidopsis thaliana
GACCTTAGCTCAGTTGGTA	19		chr.trna-TyrGTA	TyrGTA			other	23402430		leaves	Arabidopsis thaliana
GATGTCGTCCAGCGGTTAGGAT	22		chr.trna-GluTTC	GluTTC			other	23402430		leaves	Arabidopsis thaliana
GCATTTGGTCTAGTGGTATGATTCTC	26		chr.trna-ProTGG	ProTGG			other	23402430		leaves	Arabidopsis thaliana
GCATTTGGTCTAGTGGTATGATTCTC	26		chr.trna-ProAGG	ProAGG			other	23402430		leaves	Arabidopsis thaliana
GCATTTGGTCTAGTGGTATGATTCTC	26		chr.trna-ProCGG	ProCGG			other	23402430		leaves	Arabidopsis thaliana
GCTGGTTAGGATACTCGGCTCT	22		chr.trna-GluCTC	GluCTC			other	23402430		leaves	Arabidopsis thaliana
GCTGTAGTTTAGTGGTAAGAATTCC	25		chr.trna-HisGTG	HisGTG			other	23402430		leaves	Arabidopsis thaliana
GGCTGTAGTTTAGTGGTAAGAATTCC	26		chr.trna-HisGTG	HisGTG			other	23402430		leaves	Arabidopsis thaliana
GGGATGTAGCTCAAATGGTAGAG	23		chr.trna-AlaAGC	AlaAGC			other	23402430		leaves	Arabidopsis thaliana
GGGATGTAGCTCAAATGGTAGAG	23		chr.trna-AlaTGC	AlaTGC			other	23402430		leaves	Arabidopsis thaliana
GGGATGTAGCTCAGATGG	18		chr.trna-AlaAGC	AlaAGC			other	23402430		leaves	Arabidopsis thaliana
GGGATGTAGCTCAGATGGT	19		chr.trna-AlaAGC	AlaAGC			other	23402430		leaves	Arabidopsis thaliana
GGGATGTAGCTCAGATGGTA	20		chr.trna-AlaAGC	AlaAGC			other	23402430		leaves	Arabidopsis thaliana
GGGATGTAGCTCAGATGGTAGA	22		chr.trna-AlaAGC	AlaAGC			other	23402430		leaves	Arabidopsis thaliana
GGGATGTAGCTCAGATGGTAGAGC	24		chr.trna-AlaAGC	AlaAGC			other	23402430		leaves	Arabidopsis thaliana
GTAGTCTAGCTGGTTAGGA	19		chr.trna-GluCTC	GluCTC			other	23402430		leaves	Arabidopsis thaliana
GTCCGAAAGGGCGTGGGTTCA	21		chr.trna-LeuTAG	LeuTAG			other	23402430		leaves	Arabidopsis thaliana
GTCCGAAAGGGCGTGGGTTCA	21		chr.trna-LeuAAG	LeuAAG			other	23402430		leaves	Arabidopsis thaliana
GTCCGAAAGGGCGTGGGTTCA	21		chr.trna-LeuCAG	LeuCAG			other	23402430		leaves	Arabidopsis thaliana
GTCTAGTGGTAGAATAGTACCC	22		chr.trna-GlyGCC	GlyGCC			other	23402430		leaves	Arabidopsis thaliana
GTCTGTAGTCCAACGGTTAGGA	22		chr.trna-GlyTCC	GlyTCC			other	23402430		leaves	Arabidopsis thaliana
GTGGTATGATTCTCGCTT	18		chr.trna-ProAGG	ProAGG			other	23402430		leaves	Arabidopsis thaliana
GTGGTATGATTCTCGCTT	18		chr.trna-ProTGG	ProTGG			other	23402430		leaves	Arabidopsis thaliana
GTGGTATGATTCTCGCTT	18		chr.trna-ProCGG	ProCGG			other	23402430		leaves	Arabidopsis thaliana
GTTATCGTCCAGCGGTTAGGA	21		chr.trna-GluTTC	GluTTC			other	23402430		leaves	Arabidopsis thaliana
GTTGTAGTATAGTGGTAAGTATTCCC	26		chr.trna-AspGTC	AspGTC			other	23402430		leaves	Arabidopsis thaliana
GTTGTAGTCTAGCTGGTCAGGA	22		chr.trna-GluCTC	GluCTC			other	23402430		leaves	Arabidopsis thaliana
GTTGTAGTCTAGCTGGTCAGGAT	23		chr.trna-GluCTC	GluCTC			other	23402430		leaves	Arabidopsis thaliana
GTTGTAGTCTAGCTGGTCAGGATACTC	27		chr.trna-GluCTC	GluCTC			other	23402430		leaves	Arabidopsis thaliana
TAAGCAGAAGGTCGTAGGT	19		chr.trna-ArgCCT	ArgCCT			other	23402430		leaves	Arabidopsis thaliana
TAAGGGGGAAGACTTAAGTTC	21		chr.trna-LeuTAA	LeuTAA			other	23402430		leaves	Arabidopsis thaliana
TAGAATAGTACCCTGCCACGGTACA	25		chr.trna-GlyGCC	GlyGCC			other	23402430		leaves	Arabidopsis thaliana
TAGGACATTGGACTCTGAATCCAGT	25		chr.trna-GlnCTG	GlnCTG			other	23402430		leaves	Arabidopsis thaliana
TAGGATATCTGGCTTTCACCC	21		chr.trna-GluTTC	GluTTC			other	23402430		leaves	Arabidopsis thaliana
TAGTGGTATGATTCTCGCTT	20		chr.trna-ProAGG	ProAGG			other	23402430		leaves	Arabidopsis thaliana
TAGTGGTATGATTCTCGCTT	20		chr.trna-ProTGG	ProTGG			other	23402430		leaves	Arabidopsis thaliana
TAGTGGTATGATTCTCGCTT	20		chr.trna-ProCGG	ProCGG			other	23402430		leaves	Arabidopsis thaliana
TAGTGGTTAGCACTCTGGA	19		chr.trna-GlnTTG	GlnTTG			other	23402430		leaves	Arabidopsis thaliana
TCCAGCGGTTAGGATATCTGGC	22		chr.trna-GluTTC	GluTTC			other	23402430		leaves	Arabidopsis thaliana
TCGTTGTAGTATAGTGGTAAGTATTCC	27		chr.trna-AspGTC	AspGTC			other	23402430		leaves	Arabidopsis thaliana
TCTAGCGGTTAGGACATTGGA	21		chr.trna-GlnCTG	GlnCTG			other	23402430		leaves	Arabidopsis thaliana
TCTAGTGGTAGAATAGTACCC	21		chr.trna-GlyGCC	GlyGCC			other	23402430		leaves	Arabidopsis thaliana
TCTAGTGGTATGATTCTCGCTT	22		chr.trna-ProAGG	ProAGG			other	23402430		leaves	Arabidopsis thaliana
TCTAGTGGTATGATTCTCGCTT	22		chr.trna-ProTGG	ProTGG			other	23402430		leaves	Arabidopsis thaliana
TCTAGTGGTATGATTCTCGCTT	22		chr.trna-ProCGG	ProCGG			other	23402430		leaves	Arabidopsis thaliana
TGCGAGAGGTACGGGGATC	19		chr.trna-AlaAGC	AlaAGC			other	23402430		leaves	Arabidopsis thaliana
TGGCTGTAGTTTAGTGGTAAGAATTCC	27		chr.trna-HisGTG	HisGTG			other	23402430		leaves	Arabidopsis thaliana
TGTCGTCCAGCGGTTAGGATATCTGG	26		chr.trna-GluTTC	GluTTC			other	23402430		leaves	Arabidopsis thaliana
TTAGGATATCTGGCTTTCACC	21		chr.trna-GluTTC	GluTTC			other	23402430		leaves	Arabidopsis thaliana
TTAGGATATCTGGCTTTCACCC	22		chr.trna-GluTTC	GluTTC			other	23402430		leaves	Arabidopsis thaliana
TTCGTGGTGTAGTTGGTTATC	21		chr.trna-ValAAC	ValAAC			other	23402430		leaves	Arabidopsis thaliana
TTGGGCTTCGCCCGCGCAGGTTCG	24		chr.trna-SerTGA	SerTGA			other	23402430		leaves	Arabidopsis thaliana
TTTGGTCTAGTGGTATGATTCTC	23		chr.trna-ProAGG	ProAGG			other	23402430		leaves	Arabidopsis thaliana
TTTGGTCTAGTGGTATGATTCTC	23		chr.trna-ProTGG	ProTGG			other	23402430		leaves	Arabidopsis thaliana
TTTGGTCTAGTGGTATGATTCTC	23		chr.trna- ProCGG	ProCGG			other	23402430		leaves	Arabidopsis thaliana
AGGATACTCGGCTCTCACCCGA	22		chr1.trna177-GluCTC	GluCTC		chr1	tRF-5	27681945	GSM1065049	seedlings, rosette leaves,flower buds,leaves	Arabidopsis thaliana
AGGATACTCGGCTCTCACCCGA	22		chr1.trna177-GluCTC	GluCTC		chr1	tRF-5	27681945	GSM1065050	seedlings, rosette leaves,flower buds,leaves	Arabidopsis thaliana
AGGATACTCGGCTCTCACCCGA	22		chr1.trna177-GluCTC	GluCTC		chr1	tRF-5	27681945	GSM1065048	seedlings, rosette leaves,flower buds,leaves	Arabidopsis thaliana
AGGATACTCGGCTCTCACCCGAG	23		chr1.trna177-GluCTC	GluCTC		chr1	tRF-5	27681945	GSM1065049	seedlings, rosette leaves,flower buds,leaves	Arabidopsis thaliana
AGGATACTCGGCTCTCACCCGAG	23		chr1.trna177-GluCTC	GluCTC		chr1	tRF-5	27681945	GSM1065050	seedlings, rosette leaves,flower buds,leaves	Arabidopsis thaliana
AGGATACTCGGCTCTCACCCGAG	23		chr1.trna177-GluCTC	GluCTC		chr1	tRF-5	27681945	GSM1065048	seedlings, rosette leaves,flower buds,leaves	Arabidopsis thaliana
CAGGATACTCGGCTCTCACCCGA	23		chr1.trna177-GluCTC	GluCTC		chr1	tRF-5	27681945	GSM1065049	seedlings, rosette leaves,flower buds,leaves	Arabidopsis thaliana
CAGGATACTCGGCTCTCACCCGA	23		chr1.trna177-GluCTC	GluCTC		chr1	tRF-5	27681945	GSM1065050	seedlings, rosette leaves,flower buds,leaves	Arabidopsis thaliana
CAGGATACTCGGCTCTCACCCGA	23		chr1.trna177-GluCTC	GluCTC		chr1	tRF-5	27681945	GSM1065048	seedlings, rosette leaves,flower buds,leaves	Arabidopsis thaliana
CCGACCTTAGCTCAGTTGGTAGA	23		chr1.trna100-TyrGTA	TyrGTA		chr1	tRF-5	27681945	GSM1065049	seedlings, rosette leaves,flower buds,leaves	Arabidopsis thaliana
CCGACCTTAGCTCAGTTGGTAGA	23		chr1.trna100-TyrGTA	TyrGTA		chr1	tRF-5	27681945	GSM1065050	seedlings, rosette leaves,flower buds,leaves	Arabidopsis thaliana
CCGACCTTAGCTCAGTTGGTAGA	23		chr1.trna100-TyrGTA	TyrGTA		chr1	tRF-5	27681945	GSM1065048	seedlings, rosette leaves,flower buds,leaves	Arabidopsis thaliana
CCGATGTCGTCCAGCGGTTAGGAT	24		chr1.trna17-GluTTC	GluTTC		chr1	tRF-5	27681945	GSM1065049	seedlings, rosette leaves,flower buds,leaves	Arabidopsis thaliana
CCGATGTCGTCCAGCGGTTAGGAT	24		chr1.trna17-GluTTC	GluTTC		chr1	tRF-5	27681945	GSM1065050	seedlings, rosette leaves,flower buds,leaves	Arabidopsis thaliana
CCGATGTCGTCCAGCGGTTAGGAT	24		chr1.trna17-GluTTC	GluTTC		chr1	tRF-5	27681945	GSM1065048	seedlings, rosette leaves,flower buds,leaves	Arabidopsis thaliana
CCGATGTCGTCCAGCGGTTAGGATA	25		chr1.trna17-GluTTC	GluTTC		chr1	tRF-5	27681945	GSM1065049	seedlings, rosette leaves,flower buds,leaves	Arabidopsis thaliana
CCGATGTCGTCCAGCGGTTAGGATA	25		chr1.trna17-GluTTC	GluTTC		chr1	tRF-5	27681945	GSM1065050	seedlings, rosette leaves,flower buds,leaves	Arabidopsis thaliana
CCGATGTCGTCCAGCGGTTAGGATA	25		chr1.trna17-GluTTC	GluTTC		chr1	tRF-5	27681945	GSM1065048	seedlings, rosette leaves,flower buds,leaves	Arabidopsis thaliana
CCGTTATCGTCCAGCGGTTAGGATA	25		chr1.trna17-GluTTC	GluTTC		chr1	tRF-5	27681945	GSM1065049	seedlings, rosette leaves,flower buds,leaves	Arabidopsis thaliana
CCGTTATCGTCCAGCGGTTAGGATA	25		chr1.trna17-GluTTC	GluTTC		chr1	tRF-5	27681945	GSM1065050	seedlings, rosette leaves,flower buds,leaves	Arabidopsis thaliana
CCGTTATCGTCCAGCGGTTAGGATA	25		chr1.trna17-GluTTC	GluTTC		chr1	tRF-5	27681945	GSM1065048	seedlings, rosette leaves,flower buds,leaves	Arabidopsis thaliana
CGAGGTGTAGCGCAGTCTGGTCAGC	25		chr2.trna16-ProTGG	ProTGG		chr2	tRF-5	27681945	GSM1065049	seedlings, rosette leaves,flower buds,leaves	Arabidopsis thaliana
CGAGGTGTAGCGCAGTCTGGTCAGC	25		chr2.trna16-ProTGG	ProTGG		chr2	tRF-5	27681945	GSM1065050	seedlings, rosette leaves,flower buds,leaves	Arabidopsis thaliana
CGAGGTGTAGCGCAGTCTGGTCAGC	25		chr2.trna16-ProTGG	ProTGG		chr2	tRF-5	27681945	GSM1065048	seedlings, rosette leaves,flower buds,leaves	Arabidopsis thaliana
CGAGTCCGAGTAGCGGCACCA	21		chr4.trna74-LeuTAG	LeuTAG		chr4	tRF-3	27681945	GSM1065049	seedlings, rosette leaves,flower buds,leaves	Arabidopsis thaliana
CGAGTCCGAGTAGCGGCACCA	21		chr4.trna74-LeuTAG	LeuTAG		chr4	tRF-3	27681945	GSM1065050	seedlings, rosette leaves,flower buds,leaves	Arabidopsis thaliana
CGAGTCCGAGTAGCGGCACCA	21		chr4.trna74-LeuTAG	LeuTAG		chr4	tRF-3	27681945	GSM1065048	seedlings, rosette leaves,flower buds,leaves	Arabidopsis thaliana
GCGCCTGTAGCTCAGTGGA	19		chr1.trna74-ArgCCT	ArgCCT		chr1	tRF-5	27681945	GSM1065049	seedlings, rosette leaves,flower buds,leaves	Arabidopsis thaliana
GCGCCTGTAGCTCAGTGGA	19		chr1.trna74-ArgCCT	ArgCCT		chr1	tRF-5	27681945	GSM1065050	seedlings, rosette leaves,flower buds,leaves	Arabidopsis thaliana
GCGCCTGTAGCTCAGTGGA	19		chr1.trna74-ArgCCT	ArgCCT		chr1	tRF-5	27681945	GSM1065048	seedlings, rosette leaves,flower buds,leaves	Arabidopsis thaliana
GCGTCTGTAGTCCAACGGT	19		chr1.trna14-GlyTCC	GlyTCC		chr1	tRF-5	27681945	GSM1065049	seedlings, rosette leaves,flower buds,leaves	Arabidopsis thaliana
GCGTCTGTAGTCCAACGGT	19		chr1.trna14-GlyTCC	GlyTCC		chr1	tRF-5	27681945	GSM1065050	seedlings, rosette leaves,flower buds,leaves	Arabidopsis thaliana
GCGTCTGTAGTCCAACGGT	19		chr1.trna14-GlyTCC	GlyTCC		chr1	tRF-5	27681945	GSM1065048	seedlings, rosette leaves,flower buds,leaves	Arabidopsis thaliana
GCGTCTGTAGTCCAACGGTTAGGA	24		chr1.trna14-GlyTCC	GlyTCC		chr1	tRF-5	27681945	GSM1065049	seedlings, rosette leaves,flower buds,leaves	Arabidopsis thaliana
GCGTCTGTAGTCCAACGGTTAGGA	24		chr1.trna14-GlyTCC	GlyTCC		chr1	tRF-5	27681945	GSM1065050	seedlings, rosette leaves,flower buds,leaves	Arabidopsis thaliana
GCGTCTGTAGTCCAACGGTTAGGA	24		chr1.trna14-GlyTCC	GlyTCC		chr1	tRF-5	27681945	GSM1065048	seedlings, rosette leaves,flower buds,leaves	Arabidopsis thaliana
GCGTCTGTAGTCCAACGGTTAGGAT	25		chr1.trna14-GlyTCC	GlyTCC		chr1	tRF-5	27681945	GSM1065049	seedlings, rosette leaves,flower buds,leaves	Arabidopsis thaliana
GCGTCTGTAGTCCAACGGTTAGGAT	25		chr1.trna14-GlyTCC	GlyTCC		chr1	tRF-5	27681945	GSM1065050	seedlings, rosette leaves,flower buds,leaves	Arabidopsis thaliana
GCGTCTGTAGTCCAACGGTTAGGAT	25		chr1.trna14-GlyTCC	GlyTCC		chr1	tRF-5	27681945	GSM1065048	seedlings, rosette leaves,flower buds,leaves	Arabidopsis thaliana
GGGATTGTAGTTCAATTGGA	20		chr2.trna94-AspGTC	AspGTC		chr2	tRF-5	27681945	GSM1065049	seedlings, rosette leaves,flower buds,leaves	Arabidopsis thaliana
GGGATTGTAGTTCAATTGGA	20		chr2.trna94-AspGTC	AspGTC		chr2	tRF-5	27681945	GSM1065050	seedlings, rosette leaves,flower buds,leaves	Arabidopsis thaliana
GGGATTGTAGTTCAATTGGA	20		chr2.trna94-AspGTC	AspGTC		chr2	tRF-5	27681945	GSM1065048	seedlings, rosette leaves,flower buds,leaves	Arabidopsis thaliana
GGGATTGTAGTTCAATTGGAA	21		chr2.trna94-AspGTC	AspGTC		chr2	tRF-5	27681945	GSM1065049	seedlings, rosette leaves,flower buds,leaves	Arabidopsis thaliana
GGGATTGTAGTTCAATTGGAA	21		chr2.trna94-AspGTC	AspGTC		chr2	tRF-5	27681945	GSM1065050	seedlings, rosette leaves,flower buds,leaves	Arabidopsis thaliana
GGGATTGTAGTTCAATTGGAA	21		chr2.trna94-AspGTC	AspGTC		chr2	tRF-5	27681945	GSM1065048	seedlings, rosette leaves,flower buds,leaves	Arabidopsis thaliana
GGGATTGTAGTTCAATTGGCA	21		chr2.trna94-AspGTC	AspGTC		chr2	tRF-5	27681945	GSM1065049	seedlings, rosette leaves,flower buds,leaves	Arabidopsis thaliana
GGGATTGTAGTTCAATTGGCA	21		chr2.trna94-AspGTC	AspGTC		chr2	tRF-5	27681945	GSM1065050	seedlings, rosette leaves,flower buds,leaves	Arabidopsis thaliana
GGGATTGTAGTTCAATTGGCA	21		chr2.trna94-AspGTC	AspGTC		chr2	tRF-5	27681945	GSM1065048	seedlings, rosette leaves,flower buds,leaves	Arabidopsis thaliana
GGGGATATAGCTCAGTTGGTAGA	23		chr1.trna100-TyrGTA	TyrGTA		chr1	tRF-5	27681945	GSM1065049	seedlings, rosette leaves,flower buds,leaves	Arabidopsis thaliana
GGGGATATAGCTCAGTTGGTAGA	23		chr1.trna100-TyrGTA	TyrGTA		chr1	tRF-5	27681945	GSM1065050	seedlings, rosette leaves,flower buds,leaves	Arabidopsis thaliana
GGGGATATAGCTCAGTTGGTAGA	23		chr1.trna100-TyrGTA	TyrGTA		chr1	tRF-5	27681945	GSM1065048	seedlings, rosette leaves,flower buds,leaves	Arabidopsis thaliana
GGGGATGTAGCTCAAATGG	19		chr1.trna207-AlaTGC	AlaTGC		chr1	tRF-5	27681945	GSM1065049	seedlings, rosette leaves,flower buds,leaves	Arabidopsis thaliana
GGGGATGTAGCTCAAATGG	19		chr1.trna207-AlaTGC	AlaTGC		chr1	tRF-5	27681945	GSM1065050	seedlings, rosette leaves,flower buds,leaves	Arabidopsis thaliana
GGGGATGTAGCTCAAATGG	19		chr1.trna207-AlaTGC	AlaTGC		chr1	tRF-5	27681945	GSM1065048	seedlings, rosette leaves,flower buds,leaves	Arabidopsis thaliana
GGGGATGTAGCTCAAATGGT	20		chr1.trna207-AlaTGC	AlaTGC		chr1	tRF-5	27681945	GSM1065049	seedlings, rosette leaves,flower buds,leaves	Arabidopsis thaliana
GGGGATGTAGCTCAAATGGT	20		chr1.trna207-AlaTGC	AlaTGC		chr1	tRF-5	27681945	GSM1065050	seedlings, rosette leaves,flower buds,leaves	Arabidopsis thaliana
GGGGATGTAGCTCAAATGGT	20		chr1.trna207-AlaTGC	AlaTGC		chr1	tRF-5	27681945	GSM1065048	seedlings, rosette leaves,flower buds,leaves	Arabidopsis thaliana
GGGGATGTAGCTCAAATGGTA	21		chr1.trna207-AlaTGC	AlaTGC		chr1	tRF-5	27681945	GSM1065049	seedlings, rosette leaves,flower buds,leaves	Arabidopsis thaliana
GGGGATGTAGCTCAAATGGTA	21		chr1.trna207-AlaTGC	AlaTGC		chr1	tRF-5	27681945	GSM1065050	seedlings, rosette leaves,flower buds,leaves	Arabidopsis thaliana
GGGGATGTAGCTCAAATGGTA	21		chr1.trna207-AlaTGC	AlaTGC		chr1	tRF-5	27681945	GSM1065048	seedlings, rosette leaves,flower buds,leaves	Arabidopsis thaliana
GGGGATGTAGCTCAAATGGTAG	22		chr1.trna207-AlaTGC	AlaTGC		chr1	tRF-5	27681945	GSM1065049	seedlings, rosette leaves,flower buds,leaves	Arabidopsis thaliana
GGGGATGTAGCTCAAATGGTAG	22		chr1.trna207-AlaTGC	AlaTGC		chr1	tRF-5	27681945	GSM1065050	seedlings, rosette leaves,flower buds,leaves	Arabidopsis thaliana
GGGGATGTAGCTCAAATGGTAG	22		chr1.trna207-AlaTGC	AlaTGC		chr1	tRF-5	27681945	GSM1065048	seedlings, rosette leaves,flower buds,leaves	Arabidopsis thaliana
GGGGATGTAGCTCAAATGGTAGA	23		chr1.trna207-AlaTGC	AlaTGC		chr1	tRF-5	27681945	GSM1065049	seedlings, rosette leaves,flower buds,leaves	Arabidopsis thaliana
GGGGATGTAGCTCAAATGGTAGA	23		chr1.trna207-AlaTGC	AlaTGC		chr1	tRF-5	27681945	GSM1065050	seedlings, rosette leaves,flower buds,leaves	Arabidopsis thaliana
GGGGATGTAGCTCAAATGGTAGA	23		chr1.trna207-AlaTGC	AlaTGC		chr1	tRF-5	27681945	GSM1065048	seedlings, rosette leaves,flower buds,leaves	Arabidopsis thaliana
GGGGATGTAGCTCAAATGGTAGAG	24		chr1.trna207-AlaTGC	AlaTGC		chr1	tRF-5	27681945	GSM1065049	seedlings, rosette leaves,flower buds,leaves	Arabidopsis thaliana
GGGGATGTAGCTCAAATGGTAGAG	24		chr1.trna207-AlaTGC	AlaTGC		chr1	tRF-5	27681945	GSM1065050	seedlings, rosette leaves,flower buds,leaves	Arabidopsis thaliana
GGGGATGTAGCTCAAATGGTAGAG	24		chr1.trna207-AlaTGC	AlaTGC		chr1	tRF-5	27681945	GSM1065048	seedlings, rosette leaves,flower buds,leaves	Arabidopsis thaliana
GGGGATGTAGCTCAGATGG	19		chr1.trna11-AlaAGC	AlaAGC		chr1	tRF-5	27681945	GSM1065049	seedlings, rosette leaves,flower buds,leaves	Arabidopsis thaliana
GGGGATGTAGCTCAGATGG	19		chr1.trna11-AlaAGC	AlaAGC		chr1	tRF-5	27681945	GSM1065050	seedlings, rosette leaves,flower buds,leaves	Arabidopsis thaliana
GGGGATGTAGCTCAGATGG	19		chr1.trna11-AlaAGC	AlaAGC		chr1	tRF-5	27681945	GSM1065048	seedlings, rosette leaves,flower buds,leaves	Arabidopsis thaliana
GGGGATGTAGCTCAGATGGT	20		chr1.trna11-AlaAGC	AlaAGC		chr1	tRF-5	27681945	GSM1065049	seedlings, rosette leaves,flower buds,leaves	Arabidopsis thaliana
GGGGATGTAGCTCAGATGGT	20		chr1.trna11-AlaAGC	AlaAGC		chr1	tRF-5	27681945	GSM1065050	seedlings, rosette leaves,flower buds,leaves	Arabidopsis thaliana
GGGGATGTAGCTCAGATGGT	20		chr1.trna11-AlaAGC	AlaAGC		chr1	tRF-5	27681945	GSM1065048	seedlings, rosette leaves,flower buds,leaves	Arabidopsis thaliana
GGGGATGTAGCTCAGATGGTA	21		chr1.trna11-AlaAGC	AlaAGC		chr1	tRF-5	27681945	GSM1065049	seedlings, rosette leaves,flower buds,leaves	Arabidopsis thaliana
GGGGATGTAGCTCAGATGGTA	21		chr1.trna11-AlaAGC	AlaAGC		chr1	tRF-5	27681945	GSM1065050	seedlings, rosette leaves,flower buds,leaves	Arabidopsis thaliana
GGGGATGTAGCTCAGATGGTA	21		chr1.trna11-AlaAGC	AlaAGC		chr1	tRF-5	27681945	GSM1065048	seedlings, rosette leaves,flower buds,leaves	Arabidopsis thaliana
GGGGATGTAGCTCAGATGGTAG	22		chr1.trna11-AlaAGC	AlaAGC		chr1	tRF-5	27681945	GSM1065049	seedlings, rosette leaves,flower buds,leaves	Arabidopsis thaliana
GGGGATGTAGCTCAGATGGTAG	22		chr1.trna11-AlaAGC	AlaAGC		chr1	tRF-5	27681945	GSM1065050	seedlings, rosette leaves,flower buds,leaves	Arabidopsis thaliana
GGGGATGTAGCTCAGATGGTAG	22		chr1.trna11-AlaAGC	AlaAGC		chr1	tRF-5	27681945	GSM1065048	seedlings, rosette leaves,flower buds,leaves	Arabidopsis thaliana
GGGGATGTAGCTCAGATGGTAGA	23		chr1.trna11-AlaAGC	AlaAGC		chr1	tRF-5	27681945	GSM1065049	seedlings, rosette leaves,flower buds,leaves	Arabidopsis thaliana
GGGGATGTAGCTCAGATGGTAGA	23		chr1.trna11-AlaAGC	AlaAGC		chr1	tRF-5	27681945	GSM1065050	seedlings, rosette leaves,flower buds,leaves	Arabidopsis thaliana
GGGGATGTAGCTCAGATGGTAGA	23		chr1.trna11-AlaAGC	AlaAGC		chr1	tRF-5	27681945	GSM1065048	seedlings, rosette leaves,flower buds,leaves	Arabidopsis thaliana
GGGGATGTAGCTCAGATGGTAGAG	24		chr1.trna11-AlaAGC	AlaAGC		chr1	tRF-5	27681945	GSM1065049	seedlings, rosette leaves,flower buds,leaves	Arabidopsis thaliana
GGGGATGTAGCTCAGATGGTAGAG	24		chr1.trna11-AlaAGC	AlaAGC		chr1	tRF-5	27681945	GSM1065050	seedlings, rosette leaves,flower buds,leaves	Arabidopsis thaliana
GGGGATGTAGCTCAGATGGTAGAG	24		chr1.trna11-AlaAGC	AlaAGC		chr1	tRF-5	27681945	GSM1065048	seedlings, rosette leaves,flower buds,leaves	Arabidopsis thaliana
GGGGATGTAGCTCAGATGGTAGAGC	25		chr1.trna11-AlaAGC	AlaAGC		chr1	tRF-5	27681945	GSM1065049	seedlings, rosette leaves,flower buds,leaves	Arabidopsis thaliana
GGGGATGTAGCTCAGATGGTAGAGC	25		chr1.trna11-AlaAGC	AlaAGC		chr1	tRF-5	27681945	GSM1065050	seedlings, rosette leaves,flower buds,leaves	Arabidopsis thaliana
GGGGATGTAGCTCAGATGGTAGAGC	25		chr1.trna11-AlaAGC	AlaAGC		chr1	tRF-5	27681945	GSM1065048	seedlings, rosette leaves,flower buds,leaves	Arabidopsis thaliana
GGGGATGTAGCTCATATGGT	20		chr3.trna57-AlaCGC	AlaCGC		chr3	tRF-5	27681945	GSM1065049	seedlings, rosette leaves,flower buds,leaves	Arabidopsis thaliana
GGGGATGTAGCTCATATGGT	20		chr3.trna57-AlaCGC	AlaCGC		chr3	tRF-5	27681945	GSM1065050	seedlings, rosette leaves,flower buds,leaves	Arabidopsis thaliana
GGGGATGTAGCTCATATGGT	20		chr3.trna57-AlaCGC	AlaCGC		chr3	tRF-5	27681945	GSM1065048	seedlings, rosette leaves,flower buds,leaves	Arabidopsis thaliana
GGGGATGTAGCTCATATGGTAGA	23		chr3.trna57-AlaCGC	AlaCGC		chr3	tRF-5	27681945	GSM1065049	seedlings, rosette leaves,flower buds,leaves	Arabidopsis thaliana
GGGGATGTAGCTCATATGGTAGA	23		chr3.trna57-AlaCGC	AlaCGC		chr3	tRF-5	27681945	GSM1065050	seedlings, rosette leaves,flower buds,leaves	Arabidopsis thaliana
GGGGATGTAGCTCATATGGTAGA	23		chr3.trna57-AlaCGC	AlaCGC		chr3	tRF-5	27681945	GSM1065048	seedlings, rosette leaves,flower buds,leaves	Arabidopsis thaliana
GGTGGCTGTAGTTTAGTGG	19		chr1.trna239-HisGTG	HisGTG		chr1	tRF-5	27681945	GSM1065049	seedlings, rosette leaves,flower buds,leaves	Arabidopsis thaliana
GGTGGCTGTAGTTTAGTGG	19		chr1.trna239-HisGTG	HisGTG		chr1	tRF-5	27681945	GSM1065050	seedlings, rosette leaves,flower buds,leaves	Arabidopsis thaliana
GGTGGCTGTAGTTTAGTGG	19		chr1.trna239-HisGTG	HisGTG		chr1	tRF-5	27681945	GSM1065048	seedlings, rosette leaves,flower buds,leaves	Arabidopsis thaliana
GGTGGCTGTAGTTTAGTGGTAAGA	24		chr1.trna239-HisGTG	HisGTG		chr1	tRF-5	27681945	GSM1065049	seedlings, rosette leaves,flower buds,leaves	Arabidopsis thaliana
GGTGGCTGTAGTTTAGTGGTAAGA	24		chr1.trna239-HisGTG	HisGTG		chr1	tRF-5	27681945	GSM1065050	seedlings, rosette leaves,flower buds,leaves	Arabidopsis thaliana
GGTGGCTGTAGTTTAGTGGTAAGA	24		chr1.trna239-HisGTG	HisGTG		chr1	tRF-5	27681945	GSM1065048	seedlings, rosette leaves,flower buds,leaves	Arabidopsis thaliana
GGTGGCTGTAGTTTAGTGGTAAGAA	25		chr1.trna239-HisGTG	HisGTG		chr1	tRF-5	27681945	GSM1065049	seedlings, rosette leaves,flower buds,leaves	Arabidopsis thaliana
GGTGGCTGTAGTTTAGTGGTAAGAA	25		chr1.trna239-HisGTG	HisGTG		chr1	tRF-5	27681945	GSM1065050	seedlings, rosette leaves,flower buds,leaves	Arabidopsis thaliana
GGTGGCTGTAGTTTAGTGGTAAGAA	25		chr1.trna239-HisGTG	HisGTG		chr1	tRF-5	27681945	GSM1065048	seedlings, rosette leaves,flower buds,leaves	Arabidopsis thaliana
GGTGTCGGGGGTTCGAATCCC	21		chr2.trna20-SerTGA	SerTGA		chr2	tRF-5	27681945	GSM1065049	seedlings, rosette leaves,flower buds,leaves	Arabidopsis thaliana
GGTGTCGGGGGTTCGAATCCC	21		chr2.trna20-SerTGA	SerTGA		chr2	tRF-5	27681945	GSM1065050	seedlings, rosette leaves,flower buds,leaves	Arabidopsis thaliana
GGTGTCGGGGGTTCGAATCCC	21		chr2.trna20-SerTGA	SerTGA		chr2	tRF-5	27681945	GSM1065048	seedlings, rosette leaves,flower buds,leaves	Arabidopsis thaliana
GTGGACGTGCCGGAGTGGTTATC	23		chr1.trna101-SerAGA	SerAGA		chr1	tRF-5	27681945	GSM1065049	seedlings, rosette leaves,flower buds,leaves	Arabidopsis thaliana
GTGGACGTGCCGGAGTGGTTATC	23		chr1.trna101-SerAGA	SerAGA		chr1	tRF-5	27681945	GSM1065050	seedlings, rosette leaves,flower buds,leaves	Arabidopsis thaliana
GTGGACGTGCCGGAGTGGTTATC	23		chr1.trna101-SerAGA	SerAGA		chr1	tRF-5	27681945	GSM1065048	seedlings, rosette leaves,flower buds,leaves	Arabidopsis thaliana
GTTCGAGTCCGAGTAGCGGCACCA	24		chr4.trna74-LeuTAG	LeuTAG		chr4	tRF-3	27681945	GSM1065049	seedlings, rosette leaves,flower buds,leaves	Arabidopsis thaliana
GTTCGAGTCCGAGTAGCGGCACCA	24		chr4.trna74-LeuTAG	LeuTAG		chr4	tRF-3	27681945	GSM1065050	seedlings, rosette leaves,flower buds,leaves	Arabidopsis thaliana
GTTCGAGTCCGAGTAGCGGCACCA	24		chr4.trna74-LeuTAG	LeuTAG		chr4	tRF-3	27681945	GSM1065048	seedlings, rosette leaves,flower buds,leaves	Arabidopsis thaliana
TCCGATGTCGTCCAGCGGTTAGG	23		chr1.trna17-GluTTC	GluTTC		chr1	tRF-5	27681945	GSM1065049	seedlings, rosette leaves,flower buds,leaves	Arabidopsis thaliana
TCCGATGTCGTCCAGCGGTTAGG	23		chr1.trna17-GluTTC	GluTTC		chr1	tRF-5	27681945	GSM1065050	seedlings, rosette leaves,flower buds,leaves	Arabidopsis thaliana
TCCGATGTCGTCCAGCGGTTAGG	23		chr1.trna17-GluTTC	GluTTC		chr1	tRF-5	27681945	GSM1065048	seedlings, rosette leaves,flower buds,leaves	Arabidopsis thaliana
TCCGCTGTAGCACACAGGC	19		chr1.trna206-Undet???	Undet???		chr1	tRF-5	27681945	GSM1065049	seedlings, rosette leaves,flower buds,leaves	Arabidopsis thaliana
TCCGCTGTAGCACACAGGC	19		chr1.trna206-Undet???	Undet???		chr1	tRF-5	27681945	GSM1065050	seedlings, rosette leaves,flower buds,leaves	Arabidopsis thaliana
TCCGCTGTAGCACACAGGC	19		chr1.trna206-Undet???	Undet???		chr1	tRF-5	27681945	GSM1065048	seedlings, rosette leaves,flower buds,leaves	Arabidopsis thaliana
TCCGCTGTAGCACACAGGCC	20		chr1.trna206-Undet???	Undet???		chr1	tRF-5	27681945	GSM1065049	seedlings, rosette leaves,flower buds,leaves	Arabidopsis thaliana
TCCGCTGTAGCACACAGGCC	20		chr1.trna206-Undet???	Undet???		chr1	tRF-5	27681945	GSM1065050	seedlings, rosette leaves,flower buds,leaves	Arabidopsis thaliana
TCCGCTGTAGCACACAGGCC	20		chr1.trna206-Undet???	Undet???		chr1	tRF-5	27681945	GSM1065048	seedlings, rosette leaves,flower buds,leaves	Arabidopsis thaliana
TCCGTTGTAGTCTAGCTGGTCAGG	24		chr1.trna177-GluCTC	GluCTC		chr1	tRF-5	27681945	GSM1065049	seedlings, rosette leaves,flower buds,leaves	Arabidopsis thaliana
TCCGTTGTAGTCTAGCTGGTCAGG	24		chr1.trna177-GluCTC	GluCTC		chr1	tRF-5	27681945	GSM1065050	seedlings, rosette leaves,flower buds,leaves	Arabidopsis thaliana
TCCGTTGTAGTCTAGCTGGTCAGG	24		chr1.trna177-GluCTC	GluCTC		chr1	tRF-5	27681945	GSM1065048	seedlings, rosette leaves,flower buds,leaves	Arabidopsis thaliana
TCGAGTCCGAGTAGCGGCACCA	22		chr4.trna74-LeuTAG	LeuTAG		chr4	tRF-3	27681945	GSM1065049	seedlings, rosette leaves,flower buds,leaves	Arabidopsis thaliana
TCGAGTCCGAGTAGCGGCACCA	22		chr4.trna74-LeuTAG	LeuTAG		chr4	tRF-3	27681945	GSM1065050	seedlings, rosette leaves,flower buds,leaves	Arabidopsis thaliana
TCGAGTCCGAGTAGCGGCACCA	22		chr4.trna74-LeuTAG	LeuTAG		chr4	tRF-3	27681945	GSM1065048	seedlings, rosette leaves,flower buds,leaves	Arabidopsis thaliana
TTCGAGTCCGAGTAGCGGCACCA	23		chr4.trna74-LeuTAG	LeuTAG		chr4	tRF-3	27681945	GSM1065049	seedlings, rosette leaves,flower buds,leaves	Arabidopsis thaliana
TTCGAGTCCGAGTAGCGGCACCA	23		chr4.trna74-LeuTAG	LeuTAG		chr4	tRF-3	27681945	GSM1065050	seedlings, rosette leaves,flower buds,leaves	Arabidopsis thaliana
TTCGAGTCCGAGTAGCGGCACCA	23		chr4.trna74-LeuTAG	LeuTAG		chr4	tRF-3	27681945	GSM1065048	seedlings, rosette leaves,flower buds,leaves	Arabidopsis thaliana
CGTGACCTGCATGGGCCACCA	21		chr9.trna27-IleAAT	IleAAT		chr9	tRF-3	27681945	GSM647195	inflorescence	Oryza sativa
CGTGACCTGCATGGGCCACCA	21		chr9.trna27-IleAAT	IleAAT		chr9	tRF-3	27681945	GSM647194	inflorescence	Oryza sativa
CGTGACCTGCATGGGCCACCA	21		chr9.trna27-IleAAT	IleAAT		chr9	tRF-3	27681945	GSM647193	inflorescence	Oryza sativa
CGTGACCTGCATGGGCCACCA	21		chr9.trna27-IleAAT	IleAAT		chr9	tRF-3	27681945	GSM647192	inflorescence	Oryza sativa
CGTTTCCCGGCTGGTGCACCA	21		chr7.trna8-GlyGCC	GlyGCC		chr7	tRF-3	27681945	GSM647195	inflorescence	Oryza sativa
CGTTTCCCGGCTGGTGCACCA	21		chr7.trna8-GlyGCC	GlyGCC		chr7	tRF-3	27681945	GSM647194	inflorescence	Oryza sativa
CGTTTCCCGGCTGGTGCACCA	21		chr7.trna8-GlyGCC	GlyGCC		chr7	tRF-3	27681945	GSM647193	inflorescence	Oryza sativa
CGTTTCCCGGCTGGTGCACCA	21		chr7.trna8-GlyGCC	GlyGCC		chr7	tRF-3	27681945	GSM647192	inflorescence	Oryza sativa
GACCGCATAGCGCAGTGGA	19		chr1.trna52-ArgTCG	ArgTCG		chr1	tRF-5	27681945	GSM647195	inflorescence	Oryza sativa
GACCGCATAGCGCAGTGGA	19		chr1.trna52-ArgTCG	ArgTCG		chr1	tRF-5	27681945	GSM647194	inflorescence	Oryza sativa
GACCGCATAGCGCAGTGGA	19		chr1.trna52-ArgTCG	ArgTCG		chr1	tRF-5	27681945	GSM647193	inflorescence	Oryza sativa
GACCGCATAGCGCAGTGGA	19		chr1.trna52-ArgTCG	ArgTCG		chr1	tRF-5	27681945	GSM647192	inflorescence	Oryza sativa
GACCGCATAGCGCAGTGGAT	20		chr1.trna52-ArgTCG	ArgTCG		chr1	tRF-5	27681945	GSM647195	inflorescence	Oryza sativa
GACCGCATAGCGCAGTGGAT	20		chr1.trna52-ArgTCG	ArgTCG		chr1	tRF-5	27681945	GSM647194	inflorescence	Oryza sativa
GACCGCATAGCGCAGTGGAT	20		chr1.trna52-ArgTCG	ArgTCG		chr1	tRF-5	27681945	GSM647193	inflorescence	Oryza sativa
GACCGCATAGCGCAGTGGAT	20		chr1.trna52-ArgTCG	ArgTCG		chr1	tRF-5	27681945	GSM647192	inflorescence	Oryza sativa
GACCGCATAGCGCAGTGGATT	21		chr1.trna52-ArgTCG	ArgTCG		chr1	tRF-5	27681945	GSM647195	inflorescence	Oryza sativa
GACCGCATAGCGCAGTGGATT	21		chr1.trna52-ArgTCG	ArgTCG		chr1	tRF-5	27681945	GSM647194	inflorescence	Oryza sativa
GACCGCATAGCGCAGTGGATT	21		chr1.trna52-ArgTCG	ArgTCG		chr1	tRF-5	27681945	GSM647193	inflorescence	Oryza sativa
GACCGCATAGCGCAGTGGATT	21		chr1.trna52-ArgTCG	ArgTCG		chr1	tRF-5	27681945	GSM647192	inflorescence	Oryza sativa
GACGCTTTGGCCGAGTGGTTAA	22		chr11.trna18-SerGCT	SerGCT		chr11	tRF-5	27681945	GSM647195	inflorescence	Oryza sativa
GACGCTTTGGCCGAGTGGTTAA	22		chr11.trna18-SerGCT	SerGCT		chr11	tRF-5	27681945	GSM647194	inflorescence	Oryza sativa
GACGCTTTGGCCGAGTGGTTAA	22		chr11.trna18-SerGCT	SerGCT		chr11	tRF-5	27681945	GSM647193	inflorescence	Oryza sativa
GACGCTTTGGCCGAGTGGTTAA	22		chr11.trna18-SerGCT	SerGCT		chr11	tRF-5	27681945	GSM647192	inflorescence	Oryza sativa
GACTCCGTGGCCCAATGGA	19		chr1.trna20-ArgACG	ArgACG		chr1	tRF-5	27681945	GSM647195	inflorescence	Oryza sativa
GACTCCGTGGCCCAATGGA	19		chr1.trna20-ArgACG	ArgACG		chr1	tRF-5	27681945	GSM647194	inflorescence	Oryza sativa
GACTCCGTGGCCCAATGGA	19		chr1.trna20-ArgACG	ArgACG		chr1	tRF-5	27681945	GSM647193	inflorescence	Oryza sativa
GACTCCGTGGCCCAATGGA	19		chr1.trna20-ArgACG	ArgACG		chr1	tRF-5	27681945	GSM647192	inflorescence	Oryza sativa
GCACCAGTGGTCTAGTGGTA	20		chr1.trna19-GlyGCC	GlyGCC		chr1	tRF-5	27681945	GSM647195	inflorescence	Oryza sativa
GCACCAGTGGTCTAGTGGTA	20		chr1.trna19-GlyGCC	GlyGCC		chr1	tRF-5	27681945	GSM647194	inflorescence	Oryza sativa
GCACCAGTGGTCTAGTGGTA	20		chr1.trna19-GlyGCC	GlyGCC		chr1	tRF-5	27681945	GSM647193	inflorescence	Oryza sativa
GCACCAGTGGTCTAGTGGTA	20		chr1.trna19-GlyGCC	GlyGCC		chr1	tRF-5	27681945	GSM647192	inflorescence	Oryza sativa
GCACCAGTGGTCTAGTGGTAGA	22		chr1.trna19-GlyGCC	GlyGCC		chr1	tRF-5	27681945	GSM647195	inflorescence	Oryza sativa
GCACCAGTGGTCTAGTGGTAGA	22		chr1.trna19-GlyGCC	GlyGCC		chr1	tRF-5	27681945	GSM647194	inflorescence	Oryza sativa
GCACCAGTGGTCTAGTGGTAGA	22		chr1.trna19-GlyGCC	GlyGCC		chr1	tRF-5	27681945	GSM647193	inflorescence	Oryza sativa
GCACCAGTGGTCTAGTGGTAGA	22		chr1.trna19-GlyGCC	GlyGCC		chr1	tRF-5	27681945	GSM647192	inflorescence	Oryza sativa
GCACCAGTGGTCTAGTGGTAGAA	23		chr1.trna19-GlyGCC	GlyGCC		chr1	tRF-5	27681945	GSM647195	inflorescence	Oryza sativa
GCACCAGTGGTCTAGTGGTAGAA	23		chr1.trna19-GlyGCC	GlyGCC		chr1	tRF-5	27681945	GSM647194	inflorescence	Oryza sativa
GCACCAGTGGTCTAGTGGTAGAA	23		chr1.trna19-GlyGCC	GlyGCC		chr1	tRF-5	27681945	GSM647193	inflorescence	Oryza sativa
GCACCAGTGGTCTAGTGGTAGAA	23		chr1.trna19-GlyGCC	GlyGCC		chr1	tRF-5	27681945	GSM647192	inflorescence	Oryza sativa
GCACCAGTGGTCTAGTGGTAGAAT	24		chr1.trna19-GlyGCC	GlyGCC		chr1	tRF-5	27681945	GSM647195	inflorescence	Oryza sativa
GCACCAGTGGTCTAGTGGTAGAAT	24		chr1.trna19-GlyGCC	GlyGCC		chr1	tRF-5	27681945	GSM647194	inflorescence	Oryza sativa
GCACCAGTGGTCTAGTGGTAGAAT	24		chr1.trna19-GlyGCC	GlyGCC		chr1	tRF-5	27681945	GSM647193	inflorescence	Oryza sativa
GCACCAGTGGTCTAGTGGTAGAAT	24		chr1.trna19-GlyGCC	GlyGCC		chr1	tRF-5	27681945	GSM647192	inflorescence	Oryza sativa
GCACCAGTGGTCTAGTGGTAGAATA	25		chr1.trna19-GlyGCC	GlyGCC		chr1	tRF-5	27681945	GSM647195	inflorescence	Oryza sativa
GCACCAGTGGTCTAGTGGTAGAATA	25		chr1.trna19-GlyGCC	GlyGCC		chr1	tRF-5	27681945	GSM647194	inflorescence	Oryza sativa
GCACCAGTGGTCTAGTGGTAGAATA	25		chr1.trna19-GlyGCC	GlyGCC		chr1	tRF-5	27681945	GSM647193	inflorescence	Oryza sativa
GCACCAGTGGTCTAGTGGTAGAATA	25		chr1.trna19-GlyGCC	GlyGCC		chr1	tRF-5	27681945	GSM647192	inflorescence	Oryza sativa
GCACCAGTGTCTAGTGGTAGAATA	24		chr1.trna19-GlyGCC	GlyGCC		chr1	tRF-5	27681945	GSM647195	inflorescence	Oryza sativa
GCACCAGTGTCTAGTGGTAGAATA	24		chr1.trna19-GlyGCC	GlyGCC		chr1	tRF-5	27681945	GSM647194	inflorescence	Oryza sativa
GCACCAGTGTCTAGTGGTAGAATA	24		chr1.trna19-GlyGCC	GlyGCC		chr1	tRF-5	27681945	GSM647193	inflorescence	Oryza sativa
GCACCAGTGTCTAGTGGTAGAATA	24		chr1.trna19-GlyGCC	GlyGCC		chr1	tRF-5	27681945	GSM647192	inflorescence	Oryza sativa
GCCCGTCTAGCTCAGTCGGT	20		chr1.trna25-LysCTT	LysCTT		chr1	tRF-5	27681945	GSM647195	inflorescence	Oryza sativa
GCCCGTCTAGCTCAGTCGGT	20		chr1.trna25-LysCTT	LysCTT		chr1	tRF-5	27681945	GSM647194	inflorescence	Oryza sativa
GCCCGTCTAGCTCAGTCGGT	20		chr1.trna25-LysCTT	LysCTT		chr1	tRF-5	27681945	GSM647193	inflorescence	Oryza sativa
GCCCGTCTAGCTCAGTCGGT	20		chr1.trna25-LysCTT	LysCTT		chr1	tRF-5	27681945	GSM647192	inflorescence	Oryza sativa
GCCCGTCTAGCTCAGTCGGTA	21		chr1.trna25-LysCTT	LysCTT		chr1	tRF-5	27681945	GSM647195	inflorescence	Oryza sativa
GCCCGTCTAGCTCAGTCGGTA	21		chr1.trna25-LysCTT	LysCTT		chr1	tRF-5	27681945	GSM647194	inflorescence	Oryza sativa
GCCCGTCTAGCTCAGTCGGTA	21		chr1.trna25-LysCTT	LysCTT		chr1	tRF-5	27681945	GSM647193	inflorescence	Oryza sativa
GCCCGTCTAGCTCAGTCGGTA	21		chr1.trna25-LysCTT	LysCTT		chr1	tRF-5	27681945	GSM647192	inflorescence	Oryza sativa
GCCCGTCTAGCTCAGTCGGTAG	22		chr1.trna25-LysCTT	LysCTT		chr1	tRF-5	27681945	GSM647195	inflorescence	Oryza sativa
GCCCGTCTAGCTCAGTCGGTAG	22		chr1.trna25-LysCTT	LysCTT		chr1	tRF-5	27681945	GSM647194	inflorescence	Oryza sativa
GCCCGTCTAGCTCAGTCGGTAG	22		chr1.trna25-LysCTT	LysCTT		chr1	tRF-5	27681945	GSM647193	inflorescence	Oryza sativa
GCCCGTCTAGCTCAGTCGGTAG	22		chr1.trna25-LysCTT	LysCTT		chr1	tRF-5	27681945	GSM647192	inflorescence	Oryza sativa
GCCCGTCTAGCTCAGTCGGTAGA	23		chr1.trna25-LysCTT	LysCTT		chr1	tRF-5	27681945	GSM647195	inflorescence	Oryza sativa
GCCCGTCTAGCTCAGTCGGTAGA	23		chr1.trna25-LysCTT	LysCTT		chr1	tRF-5	27681945	GSM647194	inflorescence	Oryza sativa
GCCCGTCTAGCTCAGTCGGTAGA	23		chr1.trna25-LysCTT	LysCTT		chr1	tRF-5	27681945	GSM647193	inflorescence	Oryza sativa
GCCCGTCTAGCTCAGTCGGTAGA	23		chr1.trna25-LysCTT	LysCTT		chr1	tRF-5	27681945	GSM647192	inflorescence	Oryza sativa
GCCCGTCTAGCTCAGTCGGTAGAGC	25		chr1.trna25-LysCTT	LysCTT		chr1	tRF-5	27681945	GSM647195	inflorescence	Oryza sativa
GCCCGTCTAGCTCAGTCGGTAGAGC	25		chr1.trna25-LysCTT	LysCTT		chr1	tRF-5	27681945	GSM647194	inflorescence	Oryza sativa
GCCCGTCTAGCTCAGTCGGTAGAGC	25		chr1.trna25-LysCTT	LysCTT		chr1	tRF-5	27681945	GSM647193	inflorescence	Oryza sativa
GCCCGTCTAGCTCAGTCGGTAGAGC	25		chr1.trna25-LysCTT	LysCTT		chr1	tRF-5	27681945	GSM647192	inflorescence	Oryza sativa
GCGCATCTGGTGTAGTGGTA	20		chr1.trna85-GlyCCC	GlyCCC		chr1	tRF-5	27681945	GSM647195	inflorescence	Oryza sativa
GCGCATCTGGTGTAGTGGTA	20		chr1.trna85-GlyCCC	GlyCCC		chr1	tRF-5	27681945	GSM647194	inflorescence	Oryza sativa
GCGCATCTGGTGTAGTGGTA	20		chr1.trna85-GlyCCC	GlyCCC		chr1	tRF-5	27681945	GSM647193	inflorescence	Oryza sativa
GCGCATCTGGTGTAGTGGTA	20		chr1.trna85-GlyCCC	GlyCCC		chr1	tRF-5	27681945	GSM647192	inflorescence	Oryza sativa
GCGCATCTGGTGTAGTGGTATCATA	25		chr1.trna85-GlyCCC	GlyCCC		chr1	tRF-5	27681945	GSM647195	inflorescence	Oryza sativa
GCGCATCTGGTGTAGTGGTATCATA	25		chr1.trna85-GlyCCC	GlyCCC		chr1	tRF-5	27681945	GSM647194	inflorescence	Oryza sativa
GCGCATCTGGTGTAGTGGTATCATA	25		chr1.trna85-GlyCCC	GlyCCC		chr1	tRF-5	27681945	GSM647193	inflorescence	Oryza sativa
GCGCATCTGGTGTAGTGGTATCATA	25		chr1.trna85-GlyCCC	GlyCCC		chr1	tRF-5	27681945	GSM647192	inflorescence	Oryza sativa
GCGCCTGTAGCTCAGTGGA	19		chr1.trna91-ArgCCT	ArgCCT		chr1	tRF-5	27681945	GSM647195	inflorescence	Oryza sativa
GCGCCTGTAGCTCAGTGGA	19		chr1.trna91-ArgCCT	ArgCCT		chr1	tRF-5	27681945	GSM647194	inflorescence	Oryza sativa
GCGCCTGTAGCTCAGTGGA	19		chr1.trna91-ArgCCT	ArgCCT		chr1	tRF-5	27681945	GSM647193	inflorescence	Oryza sativa
GCGCCTGTAGCTCAGTGGA	19		chr1.trna91-ArgCCT	ArgCCT		chr1	tRF-5	27681945	GSM647192	inflorescence	Oryza sativa
GCGCCTGTAGCTCAGTGGAT	20		chr1.trna91-ArgCCT	ArgCCT		chr1	tRF-5	27681945	GSM647195	inflorescence	Oryza sativa
GCGCCTGTAGCTCAGTGGAT	20		chr1.trna91-ArgCCT	ArgCCT		chr1	tRF-5	27681945	GSM647194	inflorescence	Oryza sativa
GCGCCTGTAGCTCAGTGGAT	20		chr1.trna91-ArgCCT	ArgCCT		chr1	tRF-5	27681945	GSM647193	inflorescence	Oryza sativa
GCGCCTGTAGCTCAGTGGAT	20		chr1.trna91-ArgCCT	ArgCCT		chr1	tRF-5	27681945	GSM647192	inflorescence	Oryza sativa
GCGCCTGTAGCTCAGTGGATA	21		chr1.trna91-ArgCCT	ArgCCT		chr1	tRF-5	27681945	GSM647195	inflorescence	Oryza sativa
GCGCCTGTAGCTCAGTGGATA	21		chr1.trna91-ArgCCT	ArgCCT		chr1	tRF-5	27681945	GSM647194	inflorescence	Oryza sativa
GCGCCTGTAGCTCAGTGGATA	21		chr1.trna91-ArgCCT	ArgCCT		chr1	tRF-5	27681945	GSM647193	inflorescence	Oryza sativa
GCGCCTGTAGCTCAGTGGATA	21		chr1.trna91-ArgCCT	ArgCCT		chr1	tRF-5	27681945	GSM647192	inflorescence	Oryza sativa
GCGGGGATAGCTCAGTTGGG	20		chr1.trna101-PheGAA	PheGAA		chr1	tRF-5	27681945	GSM647195	inflorescence	Oryza sativa
GCGGGGATAGCTCAGTTGGG	20		chr1.trna101-PheGAA	PheGAA		chr1	tRF-5	27681945	GSM647194	inflorescence	Oryza sativa
GCGGGGATAGCTCAGTTGGG	20		chr1.trna101-PheGAA	PheGAA		chr1	tRF-5	27681945	GSM647193	inflorescence	Oryza sativa
GCGGGGATAGCTCAGTTGGG	20		chr1.trna101-PheGAA	PheGAA		chr1	tRF-5	27681945	GSM647192	inflorescence	Oryza sativa
GCGGGGATAGCTCAGTTGGGA	21		chr1.trna101-PheGAA	PheGAA		chr1	tRF-5	27681945	GSM647195	inflorescence	Oryza sativa
GCGGGGATAGCTCAGTTGGGA	21		chr1.trna101-PheGAA	PheGAA		chr1	tRF-5	27681945	GSM647194	inflorescence	Oryza sativa
GCGGGGATAGCTCAGTTGGGA	21		chr1.trna101-PheGAA	PheGAA		chr1	tRF-5	27681945	GSM647193	inflorescence	Oryza sativa
GCGGGGATAGCTCAGTTGGGA	21		chr1.trna101-PheGAA	PheGAA		chr1	tRF-5	27681945	GSM647192	inflorescence	Oryza sativa
GCGGGGATAGCTCAGTTGGGAGA	23		chr1.trna101-PheGAA	PheGAA		chr1	tRF-5	27681945	GSM647195	inflorescence	Oryza sativa
GCGGGGATAGCTCAGTTGGGAGA	23		chr1.trna101-PheGAA	PheGAA		chr1	tRF-5	27681945	GSM647194	inflorescence	Oryza sativa
GCGGGGATAGCTCAGTTGGGAGA	23		chr1.trna101-PheGAA	PheGAA		chr1	tRF-5	27681945	GSM647193	inflorescence	Oryza sativa
GCGGGGATAGCTCAGTTGGGAGA	23		chr1.trna101-PheGAA	PheGAA		chr1	tRF-5	27681945	GSM647192	inflorescence	Oryza sativa
GCGTTTGTAGTCCAACGGTTAGGA	24		chr1.trna40-GlyTCC	GlyTCC		chr1	tRF-5	27681945	GSM647195	inflorescence	Oryza sativa
GCGTTTGTAGTCCAACGGTTAGGA	24		chr1.trna40-GlyTCC	GlyTCC		chr1	tRF-5	27681945	GSM647194	inflorescence	Oryza sativa
GCGTTTGTAGTCCAACGGTTAGGA	24		chr1.trna40-GlyTCC	GlyTCC		chr1	tRF-5	27681945	GSM647193	inflorescence	Oryza sativa
GCGTTTGTAGTCCAACGGTTAGGA	24		chr1.trna40-GlyTCC	GlyTCC		chr1	tRF-5	27681945	GSM647192	inflorescence	Oryza sativa
GCGTTTGTAGTCCAACGGTTAGGAT	25		chr1.trna40-GlyTCC	GlyTCC		chr1	tRF-5	27681945	GSM647195	inflorescence	Oryza sativa
GCGTTTGTAGTCCAACGGTTAGGAT	25		chr1.trna40-GlyTCC	GlyTCC		chr1	tRF-5	27681945	GSM647194	inflorescence	Oryza sativa
GCGTTTGTAGTCCAACGGTTAGGAT	25		chr1.trna40-GlyTCC	GlyTCC		chr1	tRF-5	27681945	GSM647193	inflorescence	Oryza sativa
GCGTTTGTAGTCCAACGGTTAGGAT	25		chr1.trna40-GlyTCC	GlyTCC		chr1	tRF-5	27681945	GSM647192	inflorescence	Oryza sativa
GGAGAGATGGCTGAGTGGACT	21		chr1.trna75-SerTGA	SerTGA		chr1	tRF-5	27681945	GSM647195	inflorescence	Oryza sativa
GGAGAGATGGCTGAGTGGACT	21		chr1.trna75-SerTGA	SerTGA		chr1	tRF-5	27681945	GSM647194	inflorescence	Oryza sativa
GGAGAGATGGCTGAGTGGACT	21		chr1.trna75-SerTGA	SerTGA		chr1	tRF-5	27681945	GSM647193	inflorescence	Oryza sativa
GGAGAGATGGCTGAGTGGACT	21		chr1.trna75-SerTGA	SerTGA		chr1	tRF-5	27681945	GSM647192	inflorescence	Oryza sativa
GGATGGATGTCTGAGCGGA	19		chr12.trna52-SerTGA	SerTGA		chr12	tRF-5	27681945	GSM647195	inflorescence	Oryza sativa
GGATGGATGTCTGAGCGGA	19		chr12.trna52-SerTGA	SerTGA		chr12	tRF-5	27681945	GSM647194	inflorescence	Oryza sativa
GGATGGATGTCTGAGCGGA	19		chr12.trna52-SerTGA	SerTGA		chr12	tRF-5	27681945	GSM647193	inflorescence	Oryza sativa
GGATGGATGTCTGAGCGGA	19		chr12.trna52-SerTGA	SerTGA		chr12	tRF-5	27681945	GSM647192	inflorescence	Oryza sativa
GGATGGATGTCTGAGCGGTT	20		chr12.trna52-SerTGA	SerTGA		chr12	tRF-5	27681945	GSM647195	inflorescence	Oryza sativa
GGATGGATGTCTGAGCGGTT	20		chr12.trna52-SerTGA	SerTGA		chr12	tRF-5	27681945	GSM647194	inflorescence	Oryza sativa
GGATGGATGTCTGAGCGGTT	20		chr12.trna52-SerTGA	SerTGA		chr12	tRF-5	27681945	GSM647193	inflorescence	Oryza sativa
GGATGGATGTCTGAGCGGTT	20		chr12.trna52-SerTGA	SerTGA		chr12	tRF-5	27681945	GSM647192	inflorescence	Oryza sativa
GGATGGATGTCTGAGCGGTTG	21		chr12.trna52-SerTGA	SerTGA		chr12	tRF-5	27681945	GSM647195	inflorescence	Oryza sativa
GGATGGATGTCTGAGCGGTTG	21		chr12.trna52-SerTGA	SerTGA		chr12	tRF-5	27681945	GSM647194	inflorescence	Oryza sativa
GGATGGATGTCTGAGCGGTTG	21		chr12.trna52-SerTGA	SerTGA		chr12	tRF-5	27681945	GSM647193	inflorescence	Oryza sativa
GGATGGATGTCTGAGCGGTTG	21		chr12.trna52-SerTGA	SerTGA		chr12	tRF-5	27681945	GSM647192	inflorescence	Oryza sativa
GGATGGATGTCTGAGCGGTTGA	22		chr12.trna52-SerTGA	SerTGA		chr12	tRF-5	27681945	GSM647195	inflorescence	Oryza sativa
GGATGGATGTCTGAGCGGTTGA	22		chr12.trna52-SerTGA	SerTGA		chr12	tRF-5	27681945	GSM647194	inflorescence	Oryza sativa
GGATGGATGTCTGAGCGGTTGA	22		chr12.trna52-SerTGA	SerTGA		chr12	tRF-5	27681945	GSM647193	inflorescence	Oryza sativa
GGATGGATGTCTGAGCGGTTGA	22		chr12.trna52-SerTGA	SerTGA		chr12	tRF-5	27681945	GSM647192	inflorescence	Oryza sativa
GGATGGATGTCTGAGCGGTTGAA	23		chr12.trna52-SerTGA	SerTGA		chr12	tRF-5	27681945	GSM647195	inflorescence	Oryza sativa
GGATGGATGTCTGAGCGGTTGAA	23		chr12.trna52-SerTGA	SerTGA		chr12	tRF-5	27681945	GSM647194	inflorescence	Oryza sativa
GGATGGATGTCTGAGCGGTTGAA	23		chr12.trna52-SerTGA	SerTGA		chr12	tRF-5	27681945	GSM647193	inflorescence	Oryza sativa
GGATGGATGTCTGAGCGGTTGAA	23		chr12.trna52-SerTGA	SerTGA		chr12	tRF-5	27681945	GSM647192	inflorescence	Oryza sativa
GGCCTATTAGCTCAGCTGGTT	21		chr1.trna39-IleAAT	IleAAT		chr1	tRF-5	27681945	GSM647195	inflorescence	Oryza sativa
GGCCTATTAGCTCAGCTGGTT	21		chr1.trna39-IleAAT	IleAAT		chr1	tRF-5	27681945	GSM647194	inflorescence	Oryza sativa
GGCCTATTAGCTCAGCTGGTT	21		chr1.trna39-IleAAT	IleAAT		chr1	tRF-5	27681945	GSM647193	inflorescence	Oryza sativa
GGCCTATTAGCTCAGCTGGTT	21		chr1.trna39-IleAAT	IleAAT		chr1	tRF-5	27681945	GSM647192	inflorescence	Oryza sativa
GGCCTATTAGCTCAGCTGGTTA	22		chr1.trna39-IleAAT	IleAAT		chr1	tRF-5	27681945	GSM647195	inflorescence	Oryza sativa
GGCCTATTAGCTCAGCTGGTTA	22		chr1.trna39-IleAAT	IleAAT		chr1	tRF-5	27681945	GSM647194	inflorescence	Oryza sativa
GGCCTATTAGCTCAGCTGGTTA	22		chr1.trna39-IleAAT	IleAAT		chr1	tRF-5	27681945	GSM647193	inflorescence	Oryza sativa
GGCCTATTAGCTCAGCTGGTTA	22		chr1.trna39-IleAAT	IleAAT		chr1	tRF-5	27681945	GSM647192	inflorescence	Oryza sativa
GGCGGATGTAGCCAAGTGGA	20		chr10.trna13-HisGTG	HisGTG		chr10	tRF-5	27681945	GSM647195	inflorescence	Oryza sativa
GGCGGATGTAGCCAAGTGGA	20		chr10.trna13-HisGTG	HisGTG		chr10	tRF-5	27681945	GSM647194	inflorescence	Oryza sativa
GGCGGATGTAGCCAAGTGGA	20		chr10.trna13-HisGTG	HisGTG		chr10	tRF-5	27681945	GSM647193	inflorescence	Oryza sativa
GGCGGATGTAGCCAAGTGGA	20		chr10.trna13-HisGTG	HisGTG		chr10	tRF-5	27681945	GSM647192	inflorescence	Oryza sativa
GGGGAAATAGCTCAGTTGGT	20		chr12.trna54-AspGTC	AspGTC		chr12	tRF-5	27681945	GSM647195	inflorescence	Oryza sativa
GGGGAAATAGCTCAGTTGGT	20		chr12.trna54-AspGTC	AspGTC		chr12	tRF-5	27681945	GSM647194	inflorescence	Oryza sativa
GGGGAAATAGCTCAGTTGGT	20		chr12.trna54-AspGTC	AspGTC		chr12	tRF-5	27681945	GSM647193	inflorescence	Oryza sativa
GGGGAAATAGCTCAGTTGGT	20		chr12.trna54-AspGTC	AspGTC		chr12	tRF-5	27681945	GSM647192	inflorescence	Oryza sativa
GGGGACGTAGCTCATATGGTAGA	23		chr1.trna16-AlaCGC	AlaCGC		chr1	tRF-5	27681945	GSM647195	inflorescence	Oryza sativa
GGGGACGTAGCTCATATGGTAGA	23		chr1.trna16-AlaCGC	AlaCGC		chr1	tRF-5	27681945	GSM647194	inflorescence	Oryza sativa
GGGGACGTAGCTCATATGGTAGA	23		chr1.trna16-AlaCGC	AlaCGC		chr1	tRF-5	27681945	GSM647193	inflorescence	Oryza sativa
GGGGACGTAGCTCATATGGTAGA	23		chr1.trna16-AlaCGC	AlaCGC		chr1	tRF-5	27681945	GSM647192	inflorescence	Oryza sativa
GGGGATGTAGCTCAAATGGT	20		chr1.trna48-AlaTGC	AlaTGC		chr1	tRF-5	27681945	GSM647195	inflorescence	Oryza sativa
GGGGATGTAGCTCAAATGGT	20		chr1.trna48-AlaTGC	AlaTGC		chr1	tRF-5	27681945	GSM647194	inflorescence	Oryza sativa
GGGGATGTAGCTCAAATGGT	20		chr1.trna48-AlaTGC	AlaTGC		chr1	tRF-5	27681945	GSM647193	inflorescence	Oryza sativa
GGGGATGTAGCTCAAATGGT	20		chr1.trna48-AlaTGC	AlaTGC		chr1	tRF-5	27681945	GSM647192	inflorescence	Oryza sativa
GGGGATGTAGCTCAAATGGTA	21		chr1.trna48-AlaTGC	AlaTGC		chr1	tRF-5	27681945	GSM647195	inflorescence	Oryza sativa
GGGGATGTAGCTCAAATGGTA	21		chr1.trna48-AlaTGC	AlaTGC		chr1	tRF-5	27681945	GSM647194	inflorescence	Oryza sativa
GGGGATGTAGCTCAAATGGTA	21		chr1.trna48-AlaTGC	AlaTGC		chr1	tRF-5	27681945	GSM647193	inflorescence	Oryza sativa
GGGGATGTAGCTCAAATGGTA	21		chr1.trna48-AlaTGC	AlaTGC		chr1	tRF-5	27681945	GSM647192	inflorescence	Oryza sativa
GGGGATGTAGCTCAAATGGTAG	22		chr1.trna48-AlaTGC	AlaTGC		chr1	tRF-5	27681945	GSM647195	inflorescence	Oryza sativa
GGGGATGTAGCTCAAATGGTAG	22		chr1.trna48-AlaTGC	AlaTGC		chr1	tRF-5	27681945	GSM647194	inflorescence	Oryza sativa
GGGGATGTAGCTCAAATGGTAG	22		chr1.trna48-AlaTGC	AlaTGC		chr1	tRF-5	27681945	GSM647193	inflorescence	Oryza sativa
GGGGATGTAGCTCAAATGGTAG	22		chr1.trna48-AlaTGC	AlaTGC		chr1	tRF-5	27681945	GSM647192	inflorescence	Oryza sativa
GGGGATGTAGCTCAAATGGTAGA	23		chr1.trna48-AlaTGC	AlaTGC		chr1	tRF-5	27681945	GSM647195	inflorescence	Oryza sativa
GGGGATGTAGCTCAAATGGTAGA	23		chr1.trna48-AlaTGC	AlaTGC		chr1	tRF-5	27681945	GSM647194	inflorescence	Oryza sativa
GGGGATGTAGCTCAAATGGTAGA	23		chr1.trna48-AlaTGC	AlaTGC		chr1	tRF-5	27681945	GSM647193	inflorescence	Oryza sativa
GGGGATGTAGCTCAAATGGTAGA	23		chr1.trna48-AlaTGC	AlaTGC		chr1	tRF-5	27681945	GSM647192	inflorescence	Oryza sativa
GGGGATGTAGCTCAAATGGTAGAG	24		chr1.trna48-AlaTGC	AlaTGC		chr1	tRF-5	27681945	GSM647195	inflorescence	Oryza sativa
GGGGATGTAGCTCAAATGGTAGAG	24		chr1.trna48-AlaTGC	AlaTGC		chr1	tRF-5	27681945	GSM647194	inflorescence	Oryza sativa
GGGGATGTAGCTCAAATGGTAGAG	24		chr1.trna48-AlaTGC	AlaTGC		chr1	tRF-5	27681945	GSM647193	inflorescence	Oryza sativa
GGGGATGTAGCTCAAATGGTAGAG	24		chr1.trna48-AlaTGC	AlaTGC		chr1	tRF-5	27681945	GSM647192	inflorescence	Oryza sativa
GGGGATGTAGCTCAAATGGTAGAGC	25		chr1.trna48-AlaTGC	AlaTGC		chr1	tRF-5	27681945	GSM647195	inflorescence	Oryza sativa
GGGGATGTAGCTCAAATGGTAGAGC	25		chr1.trna48-AlaTGC	AlaTGC		chr1	tRF-5	27681945	GSM647194	inflorescence	Oryza sativa
GGGGATGTAGCTCAAATGGTAGAGC	25		chr1.trna48-AlaTGC	AlaTGC		chr1	tRF-5	27681945	GSM647193	inflorescence	Oryza sativa
GGGGATGTAGCTCAAATGGTAGAGC	25		chr1.trna48-AlaTGC	AlaTGC		chr1	tRF-5	27681945	GSM647192	inflorescence	Oryza sativa
GGGGATGTAGCTCAGATGG	19		chr1.trna62-AlaAGC	AlaAGC		chr1	tRF-5	27681945	GSM647195	inflorescence	Oryza sativa
GGGGATGTAGCTCAGATGG	19		chr1.trna62-AlaAGC	AlaAGC		chr1	tRF-5	27681945	GSM647194	inflorescence	Oryza sativa
GGGGATGTAGCTCAGATGG	19		chr1.trna62-AlaAGC	AlaAGC		chr1	tRF-5	27681945	GSM647193	inflorescence	Oryza sativa
GGGGATGTAGCTCAGATGG	19		chr1.trna62-AlaAGC	AlaAGC		chr1	tRF-5	27681945	GSM647192	inflorescence	Oryza sativa
GGGGATGTAGCTCAGATGGT	20		chr1.trna62-AlaAGC	AlaAGC		chr1	tRF-5	27681945	GSM647195	inflorescence	Oryza sativa
GGGGATGTAGCTCAGATGGT	20		chr1.trna62-AlaAGC	AlaAGC		chr1	tRF-5	27681945	GSM647194	inflorescence	Oryza sativa
GGGGATGTAGCTCAGATGGT	20		chr1.trna62-AlaAGC	AlaAGC		chr1	tRF-5	27681945	GSM647193	inflorescence	Oryza sativa
GGGGATGTAGCTCAGATGGT	20		chr1.trna62-AlaAGC	AlaAGC		chr1	tRF-5	27681945	GSM647192	inflorescence	Oryza sativa
GGGGATGTAGCTCAGATGGTA	21		chr1.trna62-AlaAGC	AlaAGC		chr1	tRF-5	27681945	GSM647195	inflorescence	Oryza sativa
GGGGATGTAGCTCAGATGGTA	21		chr1.trna62-AlaAGC	AlaAGC		chr1	tRF-5	27681945	GSM647194	inflorescence	Oryza sativa
GGGGATGTAGCTCAGATGGTA	21		chr1.trna62-AlaAGC	AlaAGC		chr1	tRF-5	27681945	GSM647193	inflorescence	Oryza sativa
GGGGATGTAGCTCAGATGGTA	21		chr1.trna62-AlaAGC	AlaAGC		chr1	tRF-5	27681945	GSM647192	inflorescence	Oryza sativa
GGGGATGTAGCTCAGATGGTAG	22		chr1.trna62-AlaAGC	AlaAGC		chr1	tRF-5	27681945	GSM647195	inflorescence	Oryza sativa
GGGGATGTAGCTCAGATGGTAG	22		chr1.trna62-AlaAGC	AlaAGC		chr1	tRF-5	27681945	GSM647194	inflorescence	Oryza sativa
GGGGATGTAGCTCAGATGGTAG	22		chr1.trna62-AlaAGC	AlaAGC		chr1	tRF-5	27681945	GSM647193	inflorescence	Oryza sativa
GGGGATGTAGCTCAGATGGTAG	22		chr1.trna62-AlaAGC	AlaAGC		chr1	tRF-5	27681945	GSM647192	inflorescence	Oryza sativa
GGGGATGTAGCTCAGATGGTAGA	23		chr1.trna62-AlaAGC	AlaAGC		chr1	tRF-5	27681945	GSM647195	inflorescence	Oryza sativa
GGGGATGTAGCTCAGATGGTAGA	23		chr1.trna62-AlaAGC	AlaAGC		chr1	tRF-5	27681945	GSM647194	inflorescence	Oryza sativa
GGGGATGTAGCTCAGATGGTAGA	23		chr1.trna62-AlaAGC	AlaAGC		chr1	tRF-5	27681945	GSM647193	inflorescence	Oryza sativa
GGGGATGTAGCTCAGATGGTAGA	23		chr1.trna62-AlaAGC	AlaAGC		chr1	tRF-5	27681945	GSM647192	inflorescence	Oryza sativa
GGGGATGTAGCTCAGATGGTAGAG	24		chr1.trna62-AlaAGC	AlaAGC		chr1	tRF-5	27681945	GSM647195	inflorescence	Oryza sativa
GGGGATGTAGCTCAGATGGTAGAG	24		chr1.trna62-AlaAGC	AlaAGC		chr1	tRF-5	27681945	GSM647194	inflorescence	Oryza sativa
GGGGATGTAGCTCAGATGGTAGAG	24		chr1.trna62-AlaAGC	AlaAGC		chr1	tRF-5	27681945	GSM647193	inflorescence	Oryza sativa
GGGGATGTAGCTCAGATGGTAGAG	24		chr1.trna62-AlaAGC	AlaAGC		chr1	tRF-5	27681945	GSM647192	inflorescence	Oryza sativa
GGGGATGTAGCTCAGATGGTAGAGC	25		chr1.trna62-AlaAGC	AlaAGC		chr1	tRF-5	27681945	GSM647195	inflorescence	Oryza sativa
GGGGATGTAGCTCAGATGGTAGAGC	25		chr1.trna62-AlaAGC	AlaAGC		chr1	tRF-5	27681945	GSM647194	inflorescence	Oryza sativa
GGGGATGTAGCTCAGATGGTAGAGC	25		chr1.trna62-AlaAGC	AlaAGC		chr1	tRF-5	27681945	GSM647193	inflorescence	Oryza sativa
GGGGATGTAGCTCAGATGGTAGAGC	25		chr1.trna62-AlaAGC	AlaAGC		chr1	tRF-5	27681945	GSM647192	inflorescence	Oryza sativa
GGGGGTGTAGCTCATATGGT	20		chr2.trna3-AlaCGC	AlaCGC		chr2	tRF-5	27681945	GSM647195	inflorescence	Oryza sativa
GGGGGTGTAGCTCATATGGT	20		chr2.trna3-AlaCGC	AlaCGC		chr2	tRF-5	27681945	GSM647194	inflorescence	Oryza sativa
GGGGGTGTAGCTCATATGGT	20		chr2.trna3-AlaCGC	AlaCGC		chr2	tRF-5	27681945	GSM647193	inflorescence	Oryza sativa
GGGGGTGTAGCTCATATGGT	20		chr2.trna3-AlaCGC	AlaCGC		chr2	tRF-5	27681945	GSM647192	inflorescence	Oryza sativa
GGGTCCATAGCTCAGTGGTA	20		chr1.trna56-CysGCA	CysGCA		chr1	tRF-5	27681945	GSM647195	inflorescence	Oryza sativa
GGGTCCATAGCTCAGTGGTA	20		chr1.trna56-CysGCA	CysGCA		chr1	tRF-5	27681945	GSM647194	inflorescence	Oryza sativa
GGGTCCATAGCTCAGTGGTA	20		chr1.trna56-CysGCA	CysGCA		chr1	tRF-5	27681945	GSM647193	inflorescence	Oryza sativa
GGGTCCATAGCTCAGTGGTA	20		chr1.trna56-CysGCA	CysGCA		chr1	tRF-5	27681945	GSM647192	inflorescence	Oryza sativa
GGGTGTTTGGTCTAGTGGTA	20		chr11.trna34-ProCGG	ProCGG		chr11	tRF-5	27681945	GSM647195	inflorescence	Oryza sativa
GGGTGTTTGGTCTAGTGGTA	20		chr11.trna34-ProCGG	ProCGG		chr11	tRF-5	27681945	GSM647194	inflorescence	Oryza sativa
GGGTGTTTGGTCTAGTGGTA	20		chr11.trna34-ProCGG	ProCGG		chr11	tRF-5	27681945	GSM647193	inflorescence	Oryza sativa
GGGTGTTTGGTCTAGTGGTA	20		chr11.trna34-ProCGG	ProCGG		chr11	tRF-5	27681945	GSM647192	inflorescence	Oryza sativa
GGTCCCATGGTCTAGCGGTTAGGA	24		chr1.trna29-GlnCTG	GlnCTG		chr1	tRF-5	27681945	GSM647195	inflorescence	Oryza sativa
GGTCCCATGGTCTAGCGGTTAGGA	24		chr1.trna29-GlnCTG	GlnCTG		chr1	tRF-5	27681945	GSM647194	inflorescence	Oryza sativa
GGTCCCATGGTCTAGCGGTTAGGA	24		chr1.trna29-GlnCTG	GlnCTG		chr1	tRF-5	27681945	GSM647193	inflorescence	Oryza sativa
GGTCCCATGGTCTAGCGGTTAGGA	24		chr1.trna29-GlnCTG	GlnCTG		chr1	tRF-5	27681945	GSM647192	inflorescence	Oryza sativa
GGTCCCGTAGCTCAGTTGGT	20		chr1.trna96-IleTAT	IleTAT		chr1	tRF-5	27681945	GSM647195	inflorescence	Oryza sativa
GGTCCCGTAGCTCAGTTGGT	20		chr1.trna96-IleTAT	IleTAT		chr1	tRF-5	27681945	GSM647194	inflorescence	Oryza sativa
GGTCCCGTAGCTCAGTTGGT	20		chr1.trna96-IleTAT	IleTAT		chr1	tRF-5	27681945	GSM647193	inflorescence	Oryza sativa
GGTCCCGTAGCTCAGTTGGT	20		chr1.trna96-IleTAT	IleTAT		chr1	tRF-5	27681945	GSM647192	inflorescence	Oryza sativa
GGTGGCTGTAGTTTAGTGGT	20		chr1.trna13-HisGTG	HisGTG		chr1	tRF-5	27681945	GSM647195	inflorescence	Oryza sativa
GGTGGCTGTAGTTTAGTGGT	20		chr1.trna13-HisGTG	HisGTG		chr1	tRF-5	27681945	GSM647194	inflorescence	Oryza sativa
GGTGGCTGTAGTTTAGTGGT	20		chr1.trna13-HisGTG	HisGTG		chr1	tRF-5	27681945	GSM647193	inflorescence	Oryza sativa
GGTGGCTGTAGTTTAGTGGT	20		chr1.trna13-HisGTG	HisGTG		chr1	tRF-5	27681945	GSM647192	inflorescence	Oryza sativa
GGTGGCTGTAGTTTAGTGGTGA	22		chr1.trna13-HisGTG	HisGTG		chr1	tRF-5	27681945	GSM647195	inflorescence	Oryza sativa
GGTGGCTGTAGTTTAGTGGTGA	22		chr1.trna13-HisGTG	HisGTG		chr1	tRF-5	27681945	GSM647194	inflorescence	Oryza sativa
GGTGGCTGTAGTTTAGTGGTGA	22		chr1.trna13-HisGTG	HisGTG		chr1	tRF-5	27681945	GSM647193	inflorescence	Oryza sativa
GGTGGCTGTAGTTTAGTGGTGA	22		chr1.trna13-HisGTG	HisGTG		chr1	tRF-5	27681945	GSM647192	inflorescence	Oryza sativa
GGTGGCTGTAGTTTAGTGGTGAG	23		chr1.trna13-HisGTG	HisGTG		chr1	tRF-5	27681945	GSM647195	inflorescence	Oryza sativa
GGTGGCTGTAGTTTAGTGGTGAG	23		chr1.trna13-HisGTG	HisGTG		chr1	tRF-5	27681945	GSM647194	inflorescence	Oryza sativa
GGTGGCTGTAGTTTAGTGGTGAG	23		chr1.trna13-HisGTG	HisGTG		chr1	tRF-5	27681945	GSM647193	inflorescence	Oryza sativa
GGTGGCTGTAGTTTAGTGGTGAG	23		chr1.trna13-HisGTG	HisGTG		chr1	tRF-5	27681945	GSM647192	inflorescence	Oryza sativa
GTCAGGATAGCTCAGTTGGA	20		chr1.trna33-PheGAA	PheGAA		chr1	tRF-5	27681945	GSM647195	inflorescence	Oryza sativa
GTCAGGATAGCTCAGTTGGA	20		chr1.trna33-PheGAA	PheGAA		chr1	tRF-5	27681945	GSM647194	inflorescence	Oryza sativa
GTCAGGATAGCTCAGTTGGA	20		chr1.trna33-PheGAA	PheGAA		chr1	tRF-5	27681945	GSM647193	inflorescence	Oryza sativa
GTCAGGATAGCTCAGTTGGA	20		chr1.trna33-PheGAA	PheGAA		chr1	tRF-5	27681945	GSM647192	inflorescence	Oryza sativa
GTCAGGATAGCTCAGTTGGT	20		chr1.trna33-PheGAA	PheGAA		chr1	tRF-5	27681945	GSM647195	inflorescence	Oryza sativa
GTCAGGATAGCTCAGTTGGT	20		chr1.trna33-PheGAA	PheGAA		chr1	tRF-5	27681945	GSM647194	inflorescence	Oryza sativa
GTCAGGATAGCTCAGTTGGT	20		chr1.trna33-PheGAA	PheGAA		chr1	tRF-5	27681945	GSM647193	inflorescence	Oryza sativa
GTCAGGATAGCTCAGTTGGT	20		chr1.trna33-PheGAA	PheGAA		chr1	tRF-5	27681945	GSM647192	inflorescence	Oryza sativa
GTCAGGATAGCTCAGTTGGTAGAGC	25		chr1.trna33-PheGAA	PheGAA		chr1	tRF-5	27681945	GSM647195	inflorescence	Oryza sativa
GTCAGGATAGCTCAGTTGGTAGAGC	25		chr1.trna33-PheGAA	PheGAA		chr1	tRF-5	27681945	GSM647194	inflorescence	Oryza sativa
GTCAGGATAGCTCAGTTGGTAGAGC	25		chr1.trna33-PheGAA	PheGAA		chr1	tRF-5	27681945	GSM647193	inflorescence	Oryza sativa
GTCAGGATAGCTCAGTTGGTAGAGC	25		chr1.trna33-PheGAA	PheGAA		chr1	tRF-5	27681945	GSM647192	inflorescence	Oryza sativa
GTCGATATGTCCGAGTGGTTAA	22		chr1.trna6-SerTGA	SerTGA		chr1	tRF-5	27681945	GSM647195	inflorescence	Oryza sativa
GTCGATATGTCCGAGTGGTTAA	22		chr1.trna6-SerTGA	SerTGA		chr1	tRF-5	27681945	GSM647194	inflorescence	Oryza sativa
GTCGATATGTCCGAGTGGTTAA	22		chr1.trna6-SerTGA	SerTGA		chr1	tRF-5	27681945	GSM647193	inflorescence	Oryza sativa
GTCGATATGTCCGAGTGGTTAA	22		chr1.trna6-SerTGA	SerTGA		chr1	tRF-5	27681945	GSM647192	inflorescence	Oryza sativa
GTCGATATGTCCGAGTGGTTAAGG	24		chr1.trna6-SerTGA	SerTGA		chr1	tRF-5	27681945	GSM647195	inflorescence	Oryza sativa
GTCGATATGTCCGAGTGGTTAAGG	24		chr1.trna6-SerTGA	SerTGA		chr1	tRF-5	27681945	GSM647194	inflorescence	Oryza sativa
GTCGATATGTCCGAGTGGTTAAGG	24		chr1.trna6-SerTGA	SerTGA		chr1	tRF-5	27681945	GSM647193	inflorescence	Oryza sativa
GTCGATATGTCCGAGTGGTTAAGG	24		chr1.trna6-SerTGA	SerTGA		chr1	tRF-5	27681945	GSM647192	inflorescence	Oryza sativa
GTCGATATGTCCGAGTGGTTAAGGA	25		chr1.trna6-SerTGA	SerTGA		chr1	tRF-5	27681945	GSM647195	inflorescence	Oryza sativa
GTCGATATGTCCGAGTGGTTAAGGA	25		chr1.trna6-SerTGA	SerTGA		chr1	tRF-5	27681945	GSM647194	inflorescence	Oryza sativa
GTCGATATGTCCGAGTGGTTAAGGA	25		chr1.trna6-SerTGA	SerTGA		chr1	tRF-5	27681945	GSM647193	inflorescence	Oryza sativa
GTCGATATGTCCGAGTGGTTAAGGA	25		chr1.trna6-SerTGA	SerTGA		chr1	tRF-5	27681945	GSM647192	inflorescence	Oryza sativa
GTTGAGATGGCCGAGTTGG	19		chr1.trna1-LeuAAG	LeuAAG		chr1	tRF-5	27681945	GSM647195	inflorescence	Oryza sativa
GTTGAGATGGCCGAGTTGG	19		chr1.trna1-LeuAAG	LeuAAG		chr1	tRF-5	27681945	GSM647194	inflorescence	Oryza sativa
GTTGAGATGGCCGAGTTGG	19		chr1.trna1-LeuAAG	LeuAAG		chr1	tRF-5	27681945	GSM647193	inflorescence	Oryza sativa
GTTGAGATGGCCGAGTTGG	19		chr1.trna1-LeuAAG	LeuAAG		chr1	tRF-5	27681945	GSM647192	inflorescence	Oryza sativa
TCCGTTGTAGTCTAGCTGGTT	21		chr1.trna10-GluCTC	GluCTC		chr1	tRF-5	27681945	GSM647195	inflorescence	Oryza sativa
TCCGTTGTAGTCTAGCTGGTT	21		chr1.trna10-GluCTC	GluCTC		chr1	tRF-5	27681945	GSM647194	inflorescence	Oryza sativa
TCCGTTGTAGTCTAGCTGGTT	21		chr1.trna10-GluCTC	GluCTC		chr1	tRF-5	27681945	GSM647193	inflorescence	Oryza sativa
TCCGTTGTAGTCTAGCTGGTT	21		chr1.trna10-GluCTC	GluCTC		chr1	tRF-5	27681945	GSM647192	inflorescence	Oryza sativa
TCCGTTGTAGTCTAGCTGGTTA	22		chr1.trna10-GluCTC	GluCTC		chr1	tRF-5	27681945	GSM647195	inflorescence	Oryza sativa
TCCGTTGTAGTCTAGCTGGTTA	22		chr1.trna10-GluCTC	GluCTC		chr1	tRF-5	27681945	GSM647194	inflorescence	Oryza sativa
TCCGTTGTAGTCTAGCTGGTTA	22		chr1.trna10-GluCTC	GluCTC		chr1	tRF-5	27681945	GSM647193	inflorescence	Oryza sativa
TCCGTTGTAGTCTAGCTGGTTA	22		chr1.trna10-GluCTC	GluCTC		chr1	tRF-5	27681945	GSM647192	inflorescence	Oryza sativa
TCCGTTGTAGTCTAGCTGGTTAG	23		chr1.trna10-GluCTC	GluCTC		chr1	tRF-5	27681945	GSM647195	inflorescence	Oryza sativa
TCCGTTGTAGTCTAGCTGGTTAG	23		chr1.trna10-GluCTC	GluCTC		chr1	tRF-5	27681945	GSM647194	inflorescence	Oryza sativa
TCCGTTGTAGTCTAGCTGGTTAG	23		chr1.trna10-GluCTC	GluCTC		chr1	tRF-5	27681945	GSM647193	inflorescence	Oryza sativa
TCCGTTGTAGTCTAGCTGGTTAG	23		chr1.trna10-GluCTC	GluCTC		chr1	tRF-5	27681945	GSM647192	inflorescence	Oryza sativa
TCCGTTGTAGTCTAGCTGGTTAGG	24		chr1.trna10-GluCTC	GluCTC		chr1	tRF-5	27681945	GSM647195	inflorescence	Oryza sativa
TCCGTTGTAGTCTAGCTGGTTAGG	24		chr1.trna10-GluCTC	GluCTC		chr1	tRF-5	27681945	GSM647194	inflorescence	Oryza sativa
TCCGTTGTAGTCTAGCTGGTTAGG	24		chr1.trna10-GluCTC	GluCTC		chr1	tRF-5	27681945	GSM647193	inflorescence	Oryza sativa
TCCGTTGTAGTCTAGCTGGTTAGG	24		chr1.trna10-GluCTC	GluCTC		chr1	tRF-5	27681945	GSM647192	inflorescence	Oryza sativa
TCCGTTGTAGTCTAGCTGGTTAGGA	25		chr1.trna10-GluCTC	GluCTC		chr1	tRF-5	27681945	GSM647195	inflorescence	Oryza sativa
TCCGTTGTAGTCTAGCTGGTTAGGA	25		chr1.trna10-GluCTC	GluCTC		chr1	tRF-5	27681945	GSM647194	inflorescence	Oryza sativa
TCCGTTGTAGTCTAGCTGGTTAGGA	25		chr1.trna10-GluCTC	GluCTC		chr1	tRF-5	27681945	GSM647193	inflorescence	Oryza sativa
TCCGTTGTAGTCTAGCTGGTTAGGA	25		chr1.trna10-GluCTC	GluCTC		chr1	tRF-5	27681945	GSM647192	inflorescence	Oryza sativa
TCCGTTGTAGTCTAGCTGGTTT	22		chr1.trna10-GluCTC	GluCTC		chr1	tRF-5	27681945	GSM647195	inflorescence	Oryza sativa
TCCGTTGTAGTCTAGCTGGTTT	22		chr1.trna10-GluCTC	GluCTC		chr1	tRF-5	27681945	GSM647194	inflorescence	Oryza sativa
TCCGTTGTAGTCTAGCTGGTTT	22		chr1.trna10-GluCTC	GluCTC		chr1	tRF-5	27681945	GSM647193	inflorescence	Oryza sativa
TCCGTTGTAGTCTAGCTGGTTT	22		chr1.trna10-GluCTC	GluCTC		chr1	tRF-5	27681945	GSM647192	inflorescence	Oryza sativa
TCGTGACCTGCATGGGCCACCA	22		chr9.trna27-IleAAT	IleAAT		chr9	tRF-3	27681945	GSM647195	inflorescence	Oryza sativa
TCGTGACCTGCATGGGCCACCA	22		chr9.trna27-IleAAT	IleAAT		chr9	tRF-3	27681945	GSM647194	inflorescence	Oryza sativa
TCGTGACCTGCATGGGCCACCA	22		chr9.trna27-IleAAT	IleAAT		chr9	tRF-3	27681945	GSM647193	inflorescence	Oryza sativa
TCGTGACCTGCATGGGCCACCA	22		chr9.trna27-IleAAT	IleAAT		chr9	tRF-3	27681945	GSM647192	inflorescence	Oryza sativa
TCGTTTCCCGGCTGGTGCACCA	22		chr7.trna8-GlyGCC	GlyGCC		chr7	tRF-3	27681945	GSM647195	inflorescence	Oryza sativa
TCGTTTCCCGGCTGGTGCACCA	22		chr7.trna8-GlyGCC	GlyGCC		chr7	tRF-3	27681945	GSM647194	inflorescence	Oryza sativa
TCGTTTCCCGGCTGGTGCACCA	22		chr7.trna8-GlyGCC	GlyGCC		chr7	tRF-3	27681945	GSM647193	inflorescence	Oryza sativa
TCGTTTCCCGGCTGGTGCACCA	22		chr7.trna8-GlyGCC	GlyGCC		chr7	tRF-3	27681945	GSM647192	inflorescence	Oryza sativa
TTCAAATCTGGTTCCTGGCACCA	23		chr1.trna33-PheGAA	PheGAA		chr1	tRF-3	27681945	GSM647195	inflorescence	Oryza sativa
TTCAAATCTGGTTCCTGGCACCA	23		chr1.trna33-PheGAA	PheGAA		chr1	tRF-3	27681945	GSM647194	inflorescence	Oryza sativa
TTCAAATCTGGTTCCTGGCACCA	23		chr1.trna33-PheGAA	PheGAA		chr1	tRF-3	27681945	GSM647193	inflorescence	Oryza sativa
TTCAAATCTGGTTCCTGGCACCA	23		chr1.trna33-PheGAA	PheGAA		chr1	tRF-3	27681945	GSM647192	inflorescence	Oryza sativa
TTCGTGACCTGCATGGGCCACCA	23		chr9.trna27-IleAAT	IleAAT		chr9	tRF-3	27681945	GSM647195	inflorescence	Oryza sativa
TTCGTGACCTGCATGGGCCACCA	23		chr9.trna27-IleAAT	IleAAT		chr9	tRF-3	27681945	GSM647194	inflorescence	Oryza sativa
TTCGTGACCTGCATGGGCCACCA	23		chr9.trna27-IleAAT	IleAAT		chr9	tRF-3	27681945	GSM647193	inflorescence	Oryza sativa
TTCGTGACCTGCATGGGCCACCA	23		chr9.trna27-IleAAT	IleAAT		chr9	tRF-3	27681945	GSM647192	inflorescence	Oryza sativa
TTCGTTTCCCGGCTGGTGCACCA	23		chr7.trna8-GlyGCC	GlyGCC		chr7	tRF-3	27681945	GSM647195	inflorescence	Oryza sativa
TTCGTTTCCCGGCTGGTGCACCA	23		chr7.trna8-GlyGCC	GlyGCC		chr7	tRF-3	27681945	GSM647194	inflorescence	Oryza sativa
TTCGTTTCCCGGCTGGTGCACCA	23		chr7.trna8-GlyGCC	GlyGCC		chr7	tRF-3	27681945	GSM647193	inflorescence	Oryza sativa
TTCGTTTCCCGGCTGGTGCACCA	23		chr7.trna8-GlyGCC	GlyGCC		chr7	tRF-3	27681945	GSM647192	inflorescence	Oryza sativa
GGGGATGTAGCTCAGATGGT	20	40605						27313593		leaf, root	Piper nigum
GGGGATGTAGCTCAGATGGTA	21	36540						27313593		leaf, root	Piper nigum
GGGGATGTAGCTCAGATGGTAG	22	18412						27313593		leaf, root	Piper nigum
GGGGATGTAGCTCAGATGGTAGA	23	14695						27313593		leaf, root	Piper nigum
GGGGATGTAGCTCAGATGG	19	12570						27313593		leaf, root	Piper nigum
GGTGTCGTGGTGTAGTTGGTTA	22	10555						27313593		leaf, root	Piper nigum
GGTGTCGTGGTGTAGTTGGTT	21	9758						27313593		leaf, root	Piper nigum
GGGGATGTAGCTCAAACGGTAG	22	6846						27313593		leaf, root	Piper nigum
GGGGATGTAGCTCAGATGGTAGAG	24	5472						27313593		leaf, root	Piper nigum
GGTGTCGTGGTGTAGTTGGTTAT	23	4787						27313593		leaf, root	Piper nigum
GGGGATGTAGCTCAAACGGTAGA	23	4137						27313593		leaf, root	Piper nigum
GGGGGTGTAGCTCATATGGTA	21	3947						27313593		leaf, root	Piper nigum
GGGGGTGTAGCTCATATGGTAGA	23	2791						27313593		leaf, root	Piper nigum
GGTGGCTGTAGTTTAGTGGTA	21	2724						27313593		leaf, root	Piper nigum
GGGGGTGTAGCTCATATGGTAG	22	2654						27313593		leaf, root	Piper nigum
GGTGTCGTGGTGTAGTTGGT	20	2427						27313593		leaf, root	Piper nigum
GGGGATGTAGCTCAAATGGTA	21	2384						27313593		leaf, root	Piper nigum
GGTGTCGTGGTGTAGTTGGTTATCA	25	2238						27313593		leaf, root	Piper nigum
GGTGGCTGTAGTTTAGTGGTT	21	2122						27313593		leaf, root	Piper nigum
GGTGTCGTCGTGTAGTTGGTTA	22	2077						27313593		leaf, root	Piper nigum
GGGGTTGTAGCTCAAATGGTAG	22	2026						27313593		leaf, root	Piper nigum
GGGGATGTAGCTCAAATGGTAG	22	2008						27313593		leaf, root	Piper nigum
GGTGTCGTGGTGTAGTTGGTTATC	24	1936						27313593		leaf, root	Piper nigum
GGTGGCTGTAGTTTAGTGGTTA	22	1929						27313593		leaf, root	Piper nigum
GTCTGGGTGGTGTAGTTGGTTA	22	1831						27313593		leaf, root	Piper nigum
GTCTGGGTGGTGTAGTTGGTT	21	1801						27313593		leaf, root	Piper nigum
GGGGATGTAGCTCAAATGGTAGA	23	1762						27313593		leaf, root	Piper nigum
GGGGTTGTAGCTCAAATGGTAGA	23	1518						27313593		leaf, root	Piper nigum
GGGGGTGTAGCTCATATGGTAGAG	24	1257						27313593		leaf, root	Piper nigum
GGGATTGTAGTTCAATCGGTC	21	1252						27313593		leaf, root	Piper nigum
GGGGGTGTAGCTCATATGGT	20	1201						27313593		leaf, root	Piper nigum
GGGGATGTAGCTCAAACGGTAGAG	24	1055						27313593		leaf, root	Piper nigum
GCGTTTGTAGTCCAACGGT	19	1015						27313593		leaf, root	Piper nigum
GCGTTTGTAGTCCAACGGTT	20	979						27313593		leaf, root	Piper nigum
GTCTGGGTGGTGTAGTTGGT	20	977						27313593		leaf, root	Piper nigum
GGTGTCGTTGTGTAGTTGGTTA	22	926						27313593		leaf, root	Piper nigum
GGTGGCTGTAGTTTAGTGGT	20	885						27313593		leaf, root	Piper nigum
AGCGGGGTAGAGGAATTGGTCAA	23	816						27313593		leaf, root	Piper nigum
GGGGATGTAGCTCAAATGGT	20	780						27313593		leaf, root	Piper nigum
GGTGTCGTCGTGTAGTTGGTTAT	23	766						27313593		leaf, root	Piper nigum
GGGGATGTAGCTCAAATGGTAGAG	24	757						27313593		leaf, root	Piper nigum
GGTGTCGTCGTGTAGTTGGTTATCA	25	733						27313593		leaf, root	Piper nigum
GGGGTTGTAGCTCAAATGGTAGAG	24	718						27313593		leaf, root	Piper nigum
GGTGGCTGTAGTTTAGTGG	19	690						27313593		leaf, root	Piper nigum
GCGTTTGTAGTCCAACGGTTA	21	678						27313593		leaf, root	Piper nigum
GGTGTCGTCGTGTAGTTGGTTATC	24	674						27313593		leaf, root	Piper nigum
GGTGTCGTGGTGTAGTTGG	19	629						27313593		leaf, root	Piper nigum
GGGATTGTAGTTCAATCGGTCA	22	618						27313593		leaf, root	Piper nigum
GTCTGGGTGGTGTAGTTGGTC	21	543						27313593		leaf, root	Piper nigum
GTCTGGGTGGTGTAGTTGGTTAT	23	534						27313593		leaf, root	Piper nigum
GGTGGCTGTAGTTTAGTGGTAAGAA	25	501						27313593		leaf, root	Piper nigum
GTCTGGGTGGTGTAGTTGGTCA	22	475						27313593		leaf, root	Piper nigum
AGCGGGGTAGAGGAATTGGTC	21	460						27313593		leaf, root	Piper nigum
AGCGGGGTAGAGGAATTGGT	20	427						27313593		leaf, root	Piper nigum
GCGTTTGTAGTCCAACGGTA	20	422						27313593		leaf, root	Piper nigum
TCCATTGTCGTCTAGTCCGGTT	22	412						27313593		leaf, root	Piper nigum
AGCGGGGTAGAGGAATTGGTCA	22	400						27313593		leaf, root	Piper nigum
GGTGGCTGTAGTTTAGTGGTTAG	23	379						27313593		leaf, root	Piper nigum
GGGGATGTAGCTCAGATGGT	20	83347						27313593		leaf, root	Piper nigum
GGGGATGTAGCTCAGATGGTA	21	80049						27313593		leaf, root	Piper nigum
GGGGATGTAGCTCAGATGGTAG	22	49518						27313593		leaf, root	Piper nigum
GGGGATGTAGCTCAGATGGTAGA	23	38843						27313593		leaf, root	Piper nigum
GGGGATGTAGCTCAGATGGTAGAG	24	32159						27313593		leaf, root	Piper nigum
GGGGATGTAGCTCAAACGGTAG	22	17851						27313593		leaf, root	Piper nigum
GGGGATGTAGCTCAGATGG	19	16768						27313593		leaf, root	Piper nigum
GGTGTCGTGGTGTAGTTGGTTA	22	13680						27313593		leaf, root	Piper nigum
GGGGATGTAGCTCAAACGGTAGA	23	12841						27313593		leaf, root	Piper nigum
GGTGTCGTGGTGTAGTTGGTT	21	11613						27313593		leaf, root	Piper nigum
GGGGATGTAGCTCAAACGGTAGAG	24	10512						27313593		leaf, root	Piper nigum
GGTGTCGTGGTGTAGTTGGTTAT	23	8821						27313593		leaf, root	Piper nigum
GGGGGTGTAGCTCATATGGTAGAG	24	7966						27313593		leaf, root	Piper nigum
GGTGTCGTGGTGTAGTTGGTTATCA	25	7226						27313593		leaf, root	Piper nigum
GGGGGTGTAGCTCATATGGTAGA	23	6197						27313593		leaf, root	Piper nigum
GGTGTCGTGGTGTAGTTGGTTATC	24	5607						27313593		leaf, root	Piper nigum
GGGGGTGTAGCTCATATGGTAG	22	5512						27313593		leaf, root	Piper nigum
GGGGATGTAGCTCAGATGGTC	21	5465						27313593		leaf, root	Piper nigum
GGGGTTGTAGCTCAAATGGTAG	22	5116						27313593		leaf, root	Piper nigum
GGGGTTGTAGCTCAAATGGTAGAG	24	4969						27313593		leaf, root	Piper nigum
GGGGGTGTAGCTCATATGGTA	21	4946						27313593		leaf, root	Piper nigum
GCGTTTGTAGTCCAACGGTT	20	4921						27313593		leaf, root	Piper nigum
GGGGTTGTAGCTCAAATGGTAGA	23	4703						27313593		leaf, root	Piper nigum
GGGGATGTAGCTCAAATGGTAGAG	24	4643						27313593		leaf, root	Piper nigum
GGGGATGTAGCTCAGATGGTAGAGC	25	4610						27313593		leaf, root	Piper nigum
GGGGATGTAGCTCAGATGGTCG	22	4406						27313593		leaf, root	Piper nigum
GGGGATGTAGCTCAAATGGTAGA	23	4354						27313593		leaf, root	Piper nigum
GGGGATGTAGCTCAAATGGTAG	22	3679						27313593		leaf, root	Piper nigum
GTCTGGGTGGTGTAGTTGGTTA	22	3635						27313593		leaf, root	Piper nigum
GGGGATGTAGCTCAAATGGTA	21	3505						27313593		leaf, root	Piper nigum
GGTGTCGTGGTGTAGTTGGT	20	3203						27313593		leaf, root	Piper nigum
GCGTTTGTAGTCCAACGGTTA	21	2913						27313593		leaf, root	Piper nigum
GTCTGGGTGGTGTAGTTGGTT	21	2643						27313593		leaf, root	Piper nigum
GGGATTGTAGTTCAATCGGTC	21	2562						27313593		leaf, root	Piper nigum
GGTGTCGTCGTGTAGTTGGTTATCA	25	2533						27313593		leaf, root	Piper nigum
GGTGGCTGTAGTTTAGTGGTTA	22	2484						27313593		leaf, root	Piper nigum
GGTGGCTGTAGTTTAGTGGTA	21	2416						27313593		leaf, root	Piper nigum
GCGTTTGTAGTCCAACGGT	19	2340						27313593		leaf, root	Piper nigum
GGTGGCTGTAGTTTAGTGGT	20	2325						27313593		leaf, root	Piper nigum
GGGGATGTAGCTCAAACGGTAGAGC	25	2286						27313593		leaf, root	Piper nigum
GGTGTCGTCGTGTAGTTGGTTA	22	2108						27313593		leaf, root	Piper nigum
GGTGGCTGTAGTTTAGTGGTTAGA	24	1931						27313593		leaf, root	Piper nigum
GGTGGCTGTAGTTTAGTGGTT	21	1915						27313593		leaf, root	Piper nigum
GCGTTTGTAGTCCAACGGTA	20	1864						27313593		leaf, root	Piper nigum
GGTGTCGTCGTGTAGTTGGTTATC	24	1842						27313593		leaf, root	Piper nigum
GGGGATGTAGCTCAGATGGT	20	74230						27313593		leaf, root	Piper nigum
GGGGATGTAGCTCAGATGGTA	21	66777						27313593		leaf, root	Piper nigum
GGGGATGTAGCTCAGATGGTAG	22	41290						27313593		leaf, root	Piper nigum
GGGGATGTAGCTCAGATGGTAGA	23	33826						27313593		leaf, root	Piper nigum
GGGGATGTAGCTCAGATGGTAGAG	24	27481						27313593		leaf, root	Piper nigum
GCGTTTGTAGTCCAACGGT	19	25249						27313593		leaf, root	Piper nigum
GGGGATGTAGCTCAGATGG	19	19598						27313593		leaf, root	Piper nigum
GGGGATGTAGCTCAAACGGTAG	22	15048						27313593		leaf, root	Piper nigum
GGGGATGTAGCTCAAACGGTAGA	23	11540						27313593		leaf, root	Piper nigum
GGTGTCGTGGTGTAGTTGGTTA	22	11375						27313593		leaf, root	Piper nigum
GGTGTCGTGGTGTAGTTGGTT	21	9864						27313593		leaf, root	Piper nigum
GGGGATGTAGCTCAAACGGTAGAG	24	9133						27313593		leaf, root	Piper nigum
GGTGTCGTGGTGTAGTTGGTTAT	23	6941						27313593		leaf, root	Piper nigum
GGGGATGTAGCTCAGATGGTAGAGC	25	6322						27313593		leaf, root	Piper nigum
GGGGGTGTAGCTCATATGGTAGAG	24	5752						27313593		leaf, root	Piper nigum
GGTGTCGTGGTGTAGTTGGTTATCA	25	5639						27313593		leaf, root	Piper nigum
GGTGTCGTGGTGTAGTTGGT	20	5371						27313593		leaf, root	Piper nigum
GGGGTTGTAGCTCAAATGGTAGAG	24	5032						27313593		leaf, root	Piper nigum
GGTGTCGTGGTGTAGTTGGTTATC	24	4939						27313593		leaf, root	Piper nigum
GGGGTTGTAGCTCAAATGGTAG	22	4630						27313593		leaf, root	Piper nigum
GGGGTTGTAGCTCAAATGGTAGA	23	4600						27313593		leaf, root	Piper nigum
GGGGGTGTAGCTCATATGGTAGA	23	4427						27313593		leaf, root	Piper nigum
GGGGATGTAGCTCAGATGGTC	21	4405						27313593		leaf, root	Piper nigum
GCGTTTGTAGTCCAACGGTT	20	4300						27313593		leaf, root	Piper nigum
AGCGGGGTAGAGGAATTGGTCAA	23	3885						27313593		leaf, root	Piper nigum
GGGGATGTAGCTCAAATGGTAGAG	24	3882						27313593		leaf, root	Piper nigum
GGGGGTGTAGCTCATATGGTAG	22	3863						27313593		leaf, root	Piper nigum
GGGGATGTAGCTCAGATGGTCG	22	3721						27313593		leaf, root	Piper nigum
GGGGATGTAGCTCAAATGGTAGA	23	3579						27313593		leaf, root	Piper nigum
GGGGGTGTAGCTCATATGGTA	21	3483						27313593		leaf, root	Piper nigum
AGCGGGGTAGAGGAATTGGTC	21	3244						27313593		leaf, root	Piper nigum
GGGGATGTAGCTCAAATGGTAG	22	3106						27313593		leaf, root	Piper nigum
GGGGATGTAGCTCAAATGGTA	21	2861						27313593		leaf, root	Piper nigum
GGGGATGTAGCTCAAACGGTAGAGC	25	2811						27313593		leaf, root	Piper nigum
GCGTTTGTAGTCCAACGGTTA	21	2619						27313593		leaf, root	Piper nigum
GGTGGCTGTAGTTTAGTGGTA	21	2357						27313593		leaf, root	Piper nigum
AGCGGGGTAGAGGAATTGGTCA	22	2322						27313593		leaf, root	Piper nigum
GTCTGGGTGGTGTAGTTGGTTA	22	2297						27313593		leaf, root	Piper nigum
GGTGGCTGTAGTTTAGTGGTTA	22	2275						27313593		leaf, root	Piper nigum
GCGGACGTAGCTCAGTTGGTAGAGCGCA	28	2243						27313593		leaf, root	Piper nigum
GCGTTTGTAGTCCAACGGTA	20	2153						27313593		leaf, root	Piper nigum
GGGATTGTAGTTCAATCGGTC	21	1940						27313593		leaf, root	Piper nigum
GTCTGGGTGGTGTAGTTGGTT	21	1932						27313593		leaf, root	Piper nigum
GGTGGCTGTAGTTTAGTGGT	20	1930						27313593		leaf, root	Piper nigum
AGCGGGGTAGAGGAATTGGT	20	1916						27313593		leaf, root	Piper nigum
GGTGGCTGTAGTTTAGTGGTTAGA	24	1853						27313593		leaf, root	Piper nigum
GCGTCTGTAGCTCAGTGGA	19			ArgCCT				28335016		Flower,root,leaves	Arabidopsis thaliana
GACCGCATAGCGCAGTGG	19			ArgTCG				28335016		Flower,root	Arabidopsis thaliana
GACTCTGTGGCCCAATGGA	19			ArgACG				28335016		Flower,root,leaves	Arabidopsis thaliana
GCGCTCGTGGCCCAATGGA	19			ArgTCT				28335016		Flower,root	Arabidopsis thaliana
GCGTCTGTAGTCCAACGGT	19			GlyTCC				28335016		Flower,root,leaves	Arabidopsis thaliana
CCGACCTTAGCTCAGTTGG	19			TyrGTA				28335016		Flower,leaves	Arabidopsis thaliana
GTCGTTGTAGTATAGTGGT	19			AspGTC				28335016		root	Arabidopsis thaliana
GGTGGCTGTAGTTTAGTGG	19			HisGTG				28335016		leaves	Arabidopsis thaliana
GGGGATGTAGCTCAGATGGTA	21			AlaAGC				28335016		leaves	Arabidopsis thaliana
GGGTCCTTAGCTCAGTGGTAGAGC	24			CysGCA				28335016		root	Arabidopsis thaliana
GCACCAGTGGTCTAGTGGTAGAAT	24			GlyGCC				28335016		root	Arabidopsis thaliana
GGGTCCTTAGCTCAGTGGTAGAGCA	25			CysGCA				28335016		Flower	Arabidopsis thaliana
GCACCAGTGGTCTAGTGGTAGAATA	25			GlyGCC				28335016		Flower	Arabidopsis thaliana
TCCATTGTCGTCCAGCGGTTAGGATA	26			GluTTC				28335016		leaves	Arabidopsis thaliana
GGGCTTGTAGCTCAGAGGA	19			ArgACG				28335016		Flower,root,leaves	Arabidopsis thaliana
GCCCCCATCGTCTAGTGGT	19			GluTTC				28335016		Flower	Arabidopsis thaliana
GGCGGATGTAGCCAAGTGGA	20			HisGTG				28335016		Flower,root,leaves	Arabidopsis thaliana
TGGGGCGTAGCCAAGCGGTA	21			GlnTTG				28335016		root,leaves	Arabidopsis thaliana
AGGGATGTAGCGCAGCTTGG	22			ProTGG				28335016		leaves	Arabidopsis thaliana
AGGGATATAACTCAGCGGTA	23			ValGAC				28335016		leaves	Arabidopsis thaliana
GGAGAGATGGCTGAGTGGACT	21			SerGCT				28335016		leaves	Arabidopsis thaliana
TGGGGCGTAGCCAAGCGGTAAGGCA	25			GlnTTG				28335016		leaves	Arabidopsis thaliana
GGGTTGCTAACTCAACGGTAGAGTA	25			LysTTT				28335016		leaves	Arabidopsis thaliana
CAAAUCCGAUAGUCGGCUCCA	23			ThrUGU			tRF-3	26963812		seedlings	Triticum aestivum
GGUUCAAAUCCGAUAGUCGGCUCCA	25			ThrUGU			tRF-3	26963812		seedlings	Triticum aestivum
AAAUCCGAUAGUCGGCUCCA	20			ThrUGU			tRF-3	26963812		seedlings	Triticum aestivum
CAUCGGUUCAAAUCCGAUAGUCGGCUCCA	29			ThrUGU			tRF-3	26963812		seedlings	Triticum aestivum
AUCGGUUCAAAUCCGAUAGUCGGCUCCA	28			ThrUGU			tRF-3	26963812		seedlings	Triticum aestivum
GUUCAAAUCCGAUAGUCGGCUCCA	24			ThrUGU			tRF-3	26963812		seedlings	Triticum aestivum
CAAAUCCGAUAGUCGGCUCCA	21			ThrUGU			tRF-3	26963812		seedlings	Triticum aestivum
AUCCGGUAGGUCGGACCA	18			TyrGUA			tRF-3	26963812		seedlings	Triticum aestivum
UCAAAUCCGAUAGUCGGCUCCA	22			ThrUGU			tRF-3	26963812		seedlings	Triticum aestivum
CGGUUCAAAUCCGAUAGUCGGCUCCA	26			ThrUGU			tRF-3	26963812		seedlings	Triticum aestivum
AUCCGGCAGGUCGGACCA	18			TyrGUA			tRF-3	26963812		seedlings	Triticum aestivum
UCGGUUCAAAUCCGAUAGUCGGCUCCA	27			ThrUGU			tRF-3	26963812		seedlings	Triticum aestivum
AGGUUCGAGUCCUCUUCAAGGCACCA	26			LeuCAA			tRF-3	26963812		seedlings	Triticum aestivum
GAGGUUCGAGUCCUCUUCAAGGCACCA	27			LeuCAA			tRF-3	26963812		seedlings	Triticum aestivum
CCAGUUCGAACCUGGGCUCAGACACCA	27			ValCAC			tRF-3	26963812		seedlings	Triticum aestivum
UAGGUUCGAAUCCUACUUGGGGAGCCA	27			AsnGUU			tRF-3	26963812		seedlings	Triticum aestivum
UUGGUUCAAAUCCAAUAGUAGGUACCA	27			MetCAU			tRF-3	26963812		seedlings	Triticum aestivum
UCCGAUAGUCGGCUCCA	17			ThrUGU			tRF-3	26963812		seedlings	Triticum aestivum
CAAAUCCAGCUCGGCCCACCA	21			TyrGUA			tRF-3	26963812		seedlings	Triticum aestivum
UGGUUCAAAUCCAGCUCGGCCCACCA	26			TyrGUA			tRF-3	26963812		seedlings	Triticum aestivum
CGAGUCCUCUUCAAGGCACCA	21			LeuCAA			tRF-3	26963812		seedlings	Triticum aestivum
GAAUCCGGUAGGUCGGACCA	20			TyrGUA			tRF-3	26963812		seedlings	Triticum aestivum
UCCGGUAGGUCGGACCA	17			TyrGUA			tRF-3	26963812		seedlings	Triticum aestivum
CGAAUCCGGUAGGUCGGACCA	21			TyrGUA			tRF-3	26963812		seedlings	Triticum aestivum
AGGUUCGAAUCCUACUUGGGGAGCCA	26			AsnGUU			tRF-3	26963812		seedlings	Triticum aestivum
GUUCAAAUCCAAUAGUAGGUACCA	24			MetCAU			tRF-3	26963812		seedlings	Triticum aestivum
UCCGGCAGGUCGGACCA	17			TyrGUA			tRF-3	26963812		seedlings	Triticum aestivum
UGGUUCAAAUCCAAUAGUAGGUACCA	26			MetCAU			tRF-3	26963812		seedlings	Triticum aestivum
CAAGUCCAGGAUGGCCCACCA	21			IleGAU			tRF-3	26963812		seedlings	Triticum aestivum
UUCAAAUCCAAUAGUAGGUACCA	23			MetCAU			tRF-3	26963812		seedlings	Triticum aestivum
AAUCCGGUAGGUCGGACCA	19			TyrGUA			tRF-3	26963812		seedlings	Triticum aestivum
UUCAAGUCCAGGAUGGCCCACCA	23			IleGAU			tRF-3	26963812		seedlings	Triticum aestivum
CAAAUCCUACAGAGCGUGCCA	21			TrpCCA			tRF-3	26963812		seedlings	Triticum aestivum
CGAAUCCUACUUGGGGAGCCA	21			ProAGG			tRF-3	26963812		seedlings	Triticum aestivum
CGAAUCCUACUUGGGGAGCCA	21			AsnGUU			tRF-3	26963812		seedlings	Triticum aestivum
CGAAUCCGGCAGGUCGGACCA	21			TyrGUA			tRF-3	26963812		seedlings	Triticum aestivum
UCCCCAGCGGAGUCGCCA	18			ArgACG			tRF-3	26963812		seedlings	Triticum aestivum
UUCGAAUCCUACUUGGGGAGCCA	23			AsnGUU			tRF-3	26963812		seedlings	Triticum aestivum
UUCGAAUCCUACUUGGGGAGCCA	23			ProAGG			tRF-3	26963812		seedlings	Triticum aestivum
UAGGUUCAAAUCCUACAGAGCGUGCCA	27			TrpCCA			tRF-3	26963812		seedlings	Triticum aestivum
UCGAAUCCGGUAGGUCGGACCA	22			TyrGUA			tRF-3	26963812		seedlings	Triticum aestivum
UCAUCGGUUCAAAUCCGAUAGUCGGCUCCA	30			ThrUGU			tRF-3	26963812		seedlings	Triticum aestivum
UCAAGUCCAGGAUGGCCCACCA	22			IleGAU			tRF-3	26963812		seedlings	Triticum aestivum
CCUGCUGUCGACGCCA	16			SerUGA			tRF-3	26963812		seedlings	Triticum aestivum
UUCGAGACCUGCAUGGGCCACCA	23			TyrGUA			tRF-3	26963812		seedlings	Triticum aestivum
GUUCGAAUCCUACUUGGGGAGCCA	24			AsnGUU			tRF-3	26963812		seedlings	Triticum aestivum
GGUUCAAAUCCAAUAGUAGGUACCA	25			MetCAU			tRF-3	26963812		seedlings	Triticum aestivum
AGUUCGAAUCUCUCAGGCGUCGCCA	25			SerGCU			tRF-3	26963812		seedlings	Triticum aestivum
GAAUCCUACUUGGGGAGCCA	20			AsnGUU			tRF-3	26963812		seedlings	Triticum aestivum
UGGUUCAAGUCCAGGAUGGCCCACCA	26			IleGAU			tRF-3	26963812		seedlings	Triticum aestivum
CUGCUGUCGACGCCA	15			SerUGA			tRF-3	26963812		seedlings	Triticum aestivum
CCCUGCUGUCGACGCCA	17			SerUGA			tRF-3	26963812		seedlings	Triticum aestivum
UUCGAAUCCGGUAGGUCGGACCA	23			TyrGUA			tRF-3	26963812		seedlings	Triticum aestivum
GUUCGAAUCCGGUAGGUCGGACCA	24			TyrGUA			tRF-3	26963812		seedlings	Triticum aestivum
GUUCAAAUCCUACAGAGCGUGCCA	24			TrpCCA			tRF-3	26963812		seedlings	Triticum aestivum
CAAUUCCCGUCGUUCGCCCCA	21			HisGUG			tRF-3	26963812		seedlings	Triticum aestivum
CCGAUAGUCGGCUCCA	16			ThrUGU			tRF-3	26963812		seedlings	Triticum aestivum
CUGGUUCGAAUCCGGUAGGUCGGACCA	27			TyrGUA			tRF-3	26963812		seedlings	Triticum aestivum
GUUCGAGACCUGCAUGGGCCACCA	24			TyrGUA			tRF-3	26963812		seedlings	Triticum aestivum
GUUCGAGACCUGCAUGGGCCACCA	24			IleAAU			tRF-3	26963812		seedlings	Triticum aestivum
AAUCCGGCAGGUCGGACCA	19			TyrGUA			tRF-3	26963812		seedlings	Triticum aestivum
UCGAAUCCGGCAGGUCGGACCA	22			TyrGUA			tRF-3	26963812		seedlings	Triticum aestivum
GGGUUCAAUUCCCGUCGUUCGCCCCA	26			HisGUG			tRF-3	26963812		seedlings	Triticum aestivum
AUUGGUUCAAAUCCAAUAGUAGGUACCA	28			MetCAU			tRF-3	26963812		seedlings	Triticum aestivum
GUUCAAAUCCAGCUCGGCCCACCA	24			TyrGUA			tRF-3	26963812		seedlings	Triticum aestivum
UGGGUUCGAGCCCCACGGUGGGCGCCA	27			LysCUU			tRF-3	26963812		seedlings	Triticum aestivum
CGAAUCCUGCCGACCACGCCA	21			SerAGA			tRF-3	26963812		seedlings	Triticum aestivum
UCCAAUAGUAGGUACCA	17			MetCAU			tRF-3	26963812		seedlings	Triticum aestivum
GAGUUCGAAUCUCUCAGGCGUCGCCA	26			SerGCU			tRF-3	26963812		seedlings	Triticum aestivum
CUGGUUCAAAUCCAGCUCGGCCCACCA	27			TyrGUA			tRF-3	26963812		seedlings	Triticum aestivum
UCGAGACCUGCAUGGGCCACCA	22			TyrGUA			tRF-3	26963812		seedlings	Triticum aestivum
UCGAGACCUGCAUGGGCCACCA	22			IleAAU			tRF-3	26963812		seedlings	Triticum aestivum
GUUCAAGUCCAGGAUGGCCCACCA	24			IleGAU			tRF-3	26963812		seedlings	Triticum aestivum
GUUCGAAUCCGGCAGGUCGGACCA	24			TyrGUA			tRF-3	26963812		seedlings	Triticum aestivum
CGAUCCCCGGCAACGGCGCCA	21			AspGUC			tRF-3	26963812		seedlings	Triticum aestivum
CUGGUUCGAAUCCGGCAGGUCGGACCA	27			TyrGUA			tRF-3	26963812		seedlings	Triticum aestivum
UCGAAUCCUGCCGACCACGCCA	22			SerAGA			tRF-3	26963812		seedlings	Triticum aestivum
CGUAGGUUCAAAUCCUACAGAGCGUGCCA	29			TrpCCA			tRF-3	26963812		seedlings	Triticum aestivum
CGAUUCCCUGGAUGCGCACCA	21			GlyCCC			tRF-3	26963812		seedlings	Triticum aestivum
UCCCGGCUGGUGCACCA	17			GlyGCC			tRF-3	26963812		seedlings	Triticum aestivum
GGAGGUUCGAGUCCUCUUCAAGGCACCA	28			LeuCAA			tRF-3	26963812		seedlings	Triticum aestivum
UGGGUUCGAUCCCCAGCGGAGUCGCCA	27			ArgACG			tRF-3	26963812		seedlings	Triticum aestivum
AUCCUACUUGGGGAGCCA	18			ProAGG			tRF-3	26963812		seedlings	Triticum aestivum
AUCCUACUUGGGGAGCCA	18			AsnGUU			tRF-3	26963812		seedlings	Triticum aestivum
AAAUCCUACAGAGCGUGCCA	20			TrpCCA			tRF-3	26963812		seedlings	Triticum aestivum
UUCGAAUCUCUCAGGCGUCGCCA	23			SerGCU			tRF-3	26963812		seedlings	Triticum aestivum
AUCCAGCUCGGCCCACCA	18			TyrGUA			tRF-3	26963812		seedlings	Triticum aestivum
AUCCCCGGCAACGGCGCCA	19			AspGUC			tRF-3	26963812		seedlings	Triticum aestivum
UUCAAAUCCUACAGAGCGUGCCA	23			TrpCCA			tRF-3	26963812		seedlings	Triticum aestivum
CGAUCCACGCUCACCGCACCA	21			PheGAA			tRF-3	26963812		seedlings	Triticum aestivum
GUUCGAAUCUCUCAGGCGUCGCCA	24			SerGCU			tRF-3	26963812		seedlings	Triticum aestivum
AGGUUCGAGACCUGCAUGGGCCACCA	26			TyrGUA			tRF-3	26963812		seedlings	Triticum aestivum
AGGUUCGAGACCUGCAUGGGCCACCA	26			IleAAU			tRF-3	26963812		seedlings	Triticum aestivum
CCUGGGCUCAGACACCA	17			ValCAC			tRF-3	26963812		seedlings	Triticum aestivum
CGUGGGUUCGAUCCCCACGGUCGGCGCCA	29			LysUUU			tRF-3	26963812		seedlings	Triticum aestivum
UCGAAUCCCAGCAGCCACACCA	22			HisGUG			tRF-3	26963812		seedlings	Triticum aestivum
UCGACUCCCACUGUGGUCGCCA	22			ArgUCG			tRF-3	26963812		seedlings	Triticum aestivum
UUCGAAUCCUGCCGACCACGCCA	23			SerAGA			tRF-3	26963812		seedlings	Triticum aestivum
CGGGUUCAAUUCCCGUCGUUCGCCCCA	27			HisGUG			tRF-3	26963812		seedlings	Triticum aestivum
CGGGUUCAAUUCCUGCUGGAUGCACCA	27			MetCAU			tRF-3	26963812		seedlings	Triticum aestivum
AAUCCUACUUGGGGAGCCA	19			AsnGUU			tRF-3	26963812		seedlings	Triticum aestivum
ACCCGGGUUCGAUCCCCGGCAACGGCGCCA	25			AspGUC			tRF-3	26963812		seedlings	Triticum aestivum
CUGGUUCCUGGCACCA	16			PheGAA			tRF-3	26963812		seedlings	Triticum aestivum
GUAGGUUCAAAUCCUACAGAGCGUGCCA	28			TrpCCA			tRF-3	26963812		seedlings	Triticum aestivum
AUUCCUGCUGGAUGCACCA	19			MetCAU			tRF-3	26963812		seedlings	Triticum aestivum
CUGGUUCAAGUCCAGGAUGGCCCACCA	27			IleGAU			tRF-3	26963812		seedlings	Triticum aestivum
UCGAAUCUCUCAGGCGUCGCCA	22			SerGCU			tRF-3	26963812		seedlings	Triticum aestivum
AGGUUCAAAUCCUACAGAGCGUGCCA	26			TrpCCA			tRF-3	26963812		seedlings	Triticum aestivum
AACCUGGCUCUGAUACCA	18			MetCAU			tRF-3	26963812		seedlings	Triticum aestivum
GAUCCCCGGCAACGGCGCCA	20			AspGUC			tRF-3	26963812		seedlings	Triticum aestivum
UGGAGGUUCGAGUCCUCUUCAAGGCACCA	29			LeuCAA			tRF-3	26963812		seedlings	Triticum aestivum
UGGGUUCGAUCCCCACGGUCGGCGCCA	27			LysUUU			tRF-3	26963812		seedlings	Triticum aestivum
UCUGGGUUCGAUCCCCAGCGGAGUCGCCA	29			ArgACG			tRF-3	26963812		seedlings	Triticum aestivum
CGAAUCCCAGCAGCCACACCA	21			HisGUG			tRF-3	26963812		seedlings	Triticum aestivum
UUCGAGUCCUCUUCAAGGCACCA	23			LeuCAA			tRF-3	26963812		seedlings	Triticum aestivum
CAGUUCGAACCUGGGCUCAGACACCA	26			ValCAC			tRF-3	26963812		seedlings	Triticum aestivum
CAUUGGUUCAAAUCCAAUAGUAGGUACCA	29			MetCAU			tRF-3	26963812		seedlings	Triticum aestivum
CUCGAAUCCCAGCAGCCACACCA	23			HisGUG			tRF-3	26963812		seedlings	Triticum aestivum
CCCGGCAACGGCGCCA	16			AspGUC			tRF-3	26963812		seedlings	Triticum aestivum
CGAACCUGGGCUCAGACACCA	21			ValCAC			tRF-3	26963812		seedlings	Triticum aestivum
CCCGGUUGGGCCCUCCA	17			ArgACG			tRF-3	26963812		seedlings	Triticum aestivum
GUGGGUUCGAUCCCCACGGUCGGCGCCA	28			LysUUU			tRF-3	26963812		seedlings	Triticum aestivum
UAGGUUCGACCCCUACCUGGCGCGCCA	27			ArgCCU			tRF-3	26963812		seedlings	Triticum aestivum
GAUCCACGCUCACCGCACCA	20			PheGAA			tRF-3	26963812		seedlings	Triticum aestivum
AUCCCCAGCGGAGUCGCCA	19			ArgACG			tRF-3	26963812		seedlings	Triticum aestivum
AUCCUAUUGGACGCACCA	18			AspGUC			tRF-3	26963812		seedlings	Triticum aestivum
CCCAGUUCGAACCUGGGCUCAGACACCA	28			ValCAC			tRF-3	26963812		seedlings	Triticum aestivum
CGAUCCCCACGGUCGGCGCCA	21			LysUUU			tRF-3	26963812		seedlings	Triticum aestivum
AAUCCUGUCAUCCCUACCA	19			ProUGG			tRF-3	26963812		seedlings	Triticum aestivum
GGUUCAAUUCCCGUCGUUCGCCCCA	25			HisGUG			tRF-3	26963812		seedlings	Triticum aestivum
CCAAUAGUAGGUACCA	16			MetCAU			tRF-3	26963812		seedlings	Triticum aestivum
ACCUGCAUGGGCCACCA	17			IleAAU			tRF-3	26963812		seedlings	Triticum aestivum
ACCUGCAUGGGCCACCA	17			TyrGUA			tRF-3	26963812		seedlings	Triticum aestivum
GUUCGAAUCCUGCCGACCACGCCA	24			SerAGA			tRF-3	26963812		seedlings	Triticum aestivum
UUCGAUCCCCGGCAACGGCGCCA	23			AspGUC			tRF-3	26963812		seedlings	Triticum aestivum
GAAUCCCAGCAGCCACACCA	20			HisGUG			tRF-3	26963812		seedlings	Triticum aestivum
GAGCCCCACGGUGGGCGCCA	20			LysCUU			tRF-3	26963812		seedlings	Triticum aestivum
UCCAGCUCGGCCCACCA	17			TyrGUA			tRF-3	26963812		seedlings	Triticum aestivum
CGAAUCCCUCUCUUUCCGCCA	21			SerGCU			tRF-3	26963812		seedlings	Triticum aestivum
CGAAUCCCUCUCUUUCCGCCA	21			SerGGA			tRF-3	26963812		seedlings	Triticum aestivum
CGAAUCCCUCUCUUUCCGCCA	21			AsnGUU			tRF-3	26963812		seedlings	Triticum aestivum
GGUUCAAAUCCAGCUCGGCCCACCA	25			TyrGUA			tRF-3	26963812		seedlings	Triticum aestivum
GUUCGAGUCCUCUUCAAGGCACCA	24			LeuCAA			tRF-3	26963812		seedlings	Triticum aestivum
CAAAUCCUAUUGGACGCACCA	21			AspGUC			tRF-3	26963812		seedlings	Triticum aestivum
GAUCCCCAGCGGAGUCGCCA	20			ArgACG			tRF-3	26963812		seedlings	Triticum aestivum
GUUCGAUCCCCGGCAACGGCGCCA	24			AspGUC			tRF-3	26963812		seedlings	Triticum aestivum
CGAUCCCCAGCGGAGUCGCCA	21			ArgACG			tRF-3	26963812		seedlings	Triticum aestivum
GUUCGAUUCCCUGGAUGCGCACCA	24			GlyCCC			tRF-3	26963812		seedlings	Triticum aestivum
CCGGCAGGUCGGACCA	16			TyrGUA			tRF-3	26963812		seedlings	Triticum aestivum
CGUAGGUUCGAAUCCUACUUGGGGAGCCA	29			ProAGG			tRF-3	26963812		seedlings	Triticum aestivum
AAAUCCUAUUGGACGCACCA	20			AspGUC			tRF-3	26963812		seedlings	Triticum aestivum
CGCUGGUUCAAAUCCAGCUCGGCCCACCA	29			TyrGUA			tRF-3	26963812		seedlings	Triticum aestivum
CCUGGAUGCGCACCA	15			GlyCCC			tRF-3	26963812		seedlings	Triticum aestivum
AAUCCCAGCAGCCACACCA	19			HisGUG			tRF-3	26963812		seedlings	Triticum aestivum
GGGUUCGAUCCCCACGGUCGGCGCCA	26			LysUUU			tRF-3	26963812		seedlings	Triticum aestivum
UCCUGCUGUUGACGCCA	17			SerCGA			tRF-3	26963812		seedlings	Triticum aestivum
CGGGUUCGAUUCCCGUAAGGGAUACCA	27			GluUUC			tRF-3	26963812		seedlings	Triticum aestivum
UUCGAACCUGGGCUCAGACACCA	23			ValCAC			tRF-3	26963812		seedlings	Triticum aestivum
CCUACUUGGGGAGCCA	16			AsnGUU			tRF-3	26963812		seedlings	Triticum aestivum
AGAGUUCGAAUCUCUCAGGCGUCGCCA	27			SerGCU			tRF-3	26963812		seedlings	Triticum aestivum
UGUUCGAUCCACGCUCACCGCACCA	25			PheGAA			tRF-3	26963812		seedlings	Triticum aestivum
CGGGUUCGAUCCCCGGCAACGGCGCCA	27			AspGUC			tRF-3	26963812		seedlings	Triticum aestivum
UUCGAAUCCUGCUGUUGACGCCA	23			SerCGA			tRF-3	26963812		seedlings	Triticum aestivum
UCCAGGAUGGCCCACCA	17			IleGAU			tRF-3	26963812		seedlings	Triticum aestivum
CGGGUUCGAGCCCCGCCGGGAGCACCA	27			IleUAU			tRF-3	26963812		seedlings	Triticum aestivum
AAUCCUGCCGACCACGCCA	19			SerAGA			tRF-3	26963812		seedlings	Triticum aestivum
CAACUCUCAAUGAAAGCACCA	21			ArgUCU			tRF-3	26963812		seedlings	Triticum aestivum
AGGGUUCGAAUCCCUCUCUCUCCUCCA	17			SerUGA			tRF-3	26963812		seedlings	Triticum aestivum
GUGUUCGAUCCACGCUCACCGCACCA	26			PheGAA			tRF-3	26963812		seedlings	Triticum aestivum
GGUUCGAGACCUGCAUGGGCCACCA	25			TyrGUA			tRF-3	26963812		seedlings	Triticum aestivum
UGGGCUCGAAUCCCAGCAGCCACACCA	27			HisGUG			tRF-3	26963812		seedlings	Triticum aestivum
GGUUCGAAUCCUACUUGGGGAGCCA	25			ProAGG			tRF-3	26963812		seedlings	Triticum aestivum
GGUUCGAAUCCUACUUGGGGAGCCA	25			AsnGUU			tRF-3	26963812		seedlings	Triticum aestivum
CGAGAGUUCGAAUCUCUCAGGCGUCGCCA	29			SerGCU			tRF-3	26963812		seedlings	Triticum aestivum
GCUCGAAUCCCAGCAGCCACACCA	24			HisGUG			tRF-3	26963812		seedlings	Triticum aestivum
UUCGAUCCCCAGCGGAGUCGCCA	23			ArgACG			tRF-3	26963812		seedlings	Triticum aestivum
CGAAUCCCUCCUCGCCCACCA	21			PseudoACG			tRF-3	26963812		seedlings	Triticum aestivum
UUCGAAUCCUGUCACCUUGACCA	23			ProUGG			tRF-3	26963812		seedlings	Triticum aestivum
UCGAUCCACGCUCACCGCACCA	22			PheGAA			tRF-3	26963812		seedlings	Triticum aestivum
GUAGGUUCGAAUCCUACUUGGGGAGCCA	28			AsnGUU			tRF-3	26963812		seedlings	Triticum aestivum
GUAGGUUCGAAUCCUACUUGGGGAGCCA	28			ProAGG			tRF-3	26963812		seedlings	Triticum aestivum
UCGAAUCCCUCUCUUUCCGCCA	22			SerGCU			tRF-3	26963812		seedlings	Triticum aestivum
UCGAAUCCCUCUCUUUCCGCCA	22			SerGGA			tRF-3	26963812		seedlings	Triticum aestivum
UCGAAUCCCUCUCUUUCCGCCA	22			AsnGUU			tRF-3	26963812		seedlings	Triticum aestivum
GUUCGAAUCCUGCUGUUGACGCCA	24			SerCGA			tRF-3	26963812		seedlings	Triticum aestivum
UCCUAUUGGACGCACCA	17			AspGUC			tRF-3	26963812		seedlings	Triticum aestivum
CUGGGCUCGAAUCCCAGCAGCCACACCA	28			HisGUG			tRF-3	26963812		seedlings	Triticum aestivum
GUGGAGGUUCGAGUCCUCUUCAAGGCACCA	30			LeuCAA			tRF-3	26963812		seedlings	Triticum aestivum
UCGAACCUGGGCUCAGACACCA	22			ValCAC			tRF-3	26963812		seedlings	Triticum aestivum
CAAGUCCUGCUAUACCCACCA	21			LysUUU			tRF-3	26963812		seedlings	Triticum aestivum
GGUUCAAAUCCUACAGAGCGUGCCA	25			TrpCCA			tRF-3	26963812		seedlings	Triticum aestivum
CGGGGGUUCGAAUCCCUCCUCGCCCACCA	29			PseudoACG			tRF-3	26963812		seedlings	Triticum aestivum
UUCGAAUCCCUCUCUUUCCGCCA	23			SerGCU			tRF-3	26963812		seedlings	Triticum aestivum
UUCGAAUCCCUCUCUUUCCGCCA	23			SerGGA			tRF-3	26963812		seedlings	Triticum aestivum
UUCGAAUCCCUCUCUUUCCGCCA	23			AsnGUU			tRF-3	26963812		seedlings	Triticum aestivum
UCGAAUCCUGCUGUUGACGCCA	22			SerCGA			tRF-3	26963812		seedlings	Triticum aestivum
CGAGCCCCGCCGGGAGCACCA	21			IleUAU			tRF-3	26963812		seedlings	Triticum aestivum
CGAAUCCUGUCACCUUGACCA	21			ProUGG			tRF-3	26963812		seedlings	Triticum aestivum
GAUUCCCUGGAUGCGCACCA	20			GlyCCC			tRF-3	26963812		seedlings	Triticum aestivum
GGUUCGAGUCCUCUUCAAGGCACCA	25			LeuCAA			tRF-3	26963812		seedlings	Triticum aestivum
GGUUCAAGUCCAGGAUGGCCCACCA	25			IleGAU			tRF-3	26963812		seedlings	Triticum aestivum
UCGUAGGUUCAAAUCCUACAGAGCGUGCCA	30			TrpCCA			tRF-3	26963812		seedlings	Triticum aestivum
AGGUUCGAAUCCUGUCACCUUGACCA	26			ProUGG			tRF-3	26963812		seedlings	Triticum aestivum
GUUCGAUCCCCACGGUCGGCGCCA	24			LysUUU			tRF-3	26963812		seedlings	Triticum aestivum
GUUCGAUCCUGGGCAGCAACACCA	24			ValUAC			tRF-3	26963812		seedlings	Triticum aestivum
GGUUCGAUCCCCGGCAACGGCGCCA	25			AspGUC			tRF-3	26963812		seedlings	Triticum aestivum
CCCACUGUGGUCGCCA	16			ArgUCG			tRF-3	26963812		seedlings	Triticum aestivum
UGGUUCGAAUCCGGUAGGUCGGACCA	26			ArgUCG			tRF-3	26963812		seedlings	Triticum aestivum
UGGUUCGAAUCCGGUAGGUCGGACCA	26			TyrGUA			tRF-3	26963812		seedlings	Triticum aestivum
UACGGGUUCGAUUCCCGCCGCUCGCCCCA	29			GlyGCC			tRF-3	26963812		seedlings	Triticum aestivum
UGUAGUUCGAUCCUGCAUGGGGGCACCA	28			ThrUGU			tRF-3	26963812		seedlings	Triticum aestivum
UUCAACUCUCAAUGAAAGCACCA	23			ArgUCU			tRF-3	26963812		seedlings	Triticum aestivum
ACGCUGGUUCAAAUCCAGCUCGGCCCACCA	30			TyrGUA			tRF-3	26963812		seedlings	Triticum aestivum
CAGGAUGGCCCACCA	15			IleGAU			tRF-3	26963812		seedlings	Triticum aestivum
CGUGUUCGAUCCACGCUCACCGCACCA	27			PheGAA			tRF-3	26963812		seedlings	Triticum aestivum
GUUCGAAUCCCUCUCUUUCCGCCA	24			SerGCU			tRF-3	26963812		seedlings	Triticum aestivum
GUUCGAAUCCCUCUCUUUCCGCCA	24			SerGGA			tRF-3	26963812		seedlings	Triticum aestivum
GUUCGAAUCCCUCUCUUUCCGCCA	24			AsnGUU			tRF-3	26963812		seedlings	Triticum aestivum
GGUUCGAAUCCUGCCGACCACGCCA	25			SerAGA			tRF-3	26963812		seedlings	Triticum aestivum
UGGUUCGAAUCCGGCAGGUCGGACCA	26			TyrGUA			tRF-3	26963812		seedlings	Triticum aestivum
GAGGGUUCGAAUCCCUCUCUUUCCGCCA	28			SerGCU			tRF-3	26963812		seedlings	Triticum aestivum
GAGGGUUCGAAUCCCUCUCUUUCCGCCA	28			SerGGA			tRF-3	26963812		seedlings	Triticum aestivum
GGUUCGAUUCCCGCUACCCGCUCCA	25			GlyUCC			tRF-3	26963812		seedlings	Triticum aestivum
GUUCAAUUCCUGCUGGAUGCACCA	24			MetCAU			tRF-3	26963812		seedlings	Triticum aestivum
GUUCGAUCCACGCUCACCGCACCA	24			PheGAA			tRF-3	26963812		seedlings	Triticum aestivum
CGACCCCUACCUGGCGCGCCA	21			ArgCCU			tRF-3	26963812		seedlings	Triticum aestivum
GUAUAGGUUCAAAUCCUAUUGGACGCACCA	30			AspGUC			tRF-3	26963812		seedlings	Triticum aestivum
GGGUUCGAUUCCCGCUACCCGCUCCA	26			GlyUCC			tRF-3	26963812		seedlings	Triticum aestivum
CAGGUUCGAAUCCUGCCGACCACGCCA	27			SerAGA			tRF-3	26963812		seedlings	Triticum aestivum
GCGAGAGUUCGAAUCUCUCAGGCGUCGCCA	30			SerGCU			tRF-3	26963812		seedlings	Triticum aestivum
AUACGGGUUCGAUUCCCGCCGCUCGCCCCA	30			GlyGCC			tRF-3	26963812		seedlings	Triticum aestivum
GGGGUUCGAAUCCCUCCUCGCCCACCA	27			PseudoACG			tRF-3	26963812		seedlings	Triticum aestivum
UCCAGUUCGAUCCUGGGCAGCAACACCA	28			ValUAC			tRF-3	26963812		seedlings	Triticum aestivum
UCCCGUCGUUCGCCCCA	17			HisGUG			tRF-3	26963812		seedlings	Triticum aestivum
CGGCAGGUCGGACCA	15			TyrGUA			tRF-3	26963812		seedlings	Triticum aestivum
GCUGGUUCGAAUCCGGCAGGUCGGACCA	28			TyrGUA			tRF-3	26963812		seedlings	Triticum aestivum
UCGAUUCCCGCUACCCGCUCCA	22			GlyUCC			tRF-3	26963812		seedlings	Triticum aestivum
CGAUACCCCGCAUCUCCACCA	21			AlaUGC			tRF-3	26963812		seedlings	Triticum aestivum
GUUCGAAUCCUGUCACCUUGACCA	24			ProUGG			tRF-3	26963812		seedlings	Triticum aestivum
CCAGCUCGGCCCACCA	16			TyrGUA			tRF-3	26963812		seedlings	Triticum aestivum
UCGAGCCCCGCCGGGAGCACCA	22			IleUAU			tRF-3	26963812		seedlings	Triticum aestivum
CCCCAGUUCGAACCUGGGCUCAGACACCA	29			ValCAC			tRF-3	26963812		seedlings	Triticum aestivum
UGGUUCAAAUCCAGCUCGGCCCA	23			TyrGUA			tRF-3	26963812		seedlings	Triticum aestivum
GUCUGGGUGGUGUAGUUGGUUA	22			ValCAC			tRF-5	26963812		seedlings	Triticum aestivum
GGGGGUGUAGCUCAUAUGGUAGAG	24			SerUGA			tRF-5	26963812		seedlings	Triticum aestivum
GGGGAUGUAGCUCAAAUGGUAG	22			AlaUGC			tRF-5	26963812		seedlings	Triticum aestivum
GUGGUCGUGCCGGAGUGGUU	20			SerAGA			tRF-5	26963812		seedlings	Triticum aestivum
GGGGGUGUAGCUCAUAUGGUAGAGC	25			SerUGA			tRF-5	26963812		seedlings	Triticum aestivum
GGAGAGAUGGCUGAGUGGACUA	22			SerGCU			tRF-5	26963812		seedlings	Triticum aestivum
GGGGGUGUAGCUCAUAUGGU	20			SerUGA			tRF-5	26963812		seedlings	Triticum aestivum
GGAGAGAUGGCUGAGUGGACU	21			SerGCU			tRF-5	26963812		seedlings	Triticum aestivum
GUGGUCGUGCCGGAGUGGUUA	21			SerAGA			tRF-5	26963812		seedlings	Triticum aestivum
UCCUCAGUAGCUCAGUGGUA	20			AsnGUU			tRF-5	26963812		seedlings	Triticum aestivum
UCCUCAGUAGCUCAGUGGUA	20			AspGUC			tRF-5	26963812		seedlings	Triticum aestivum
AGGGAUGUAGCGCAGCU	17			MetCAU			tRF-5	26963812		seedlings	Triticum aestivum
AGGGAUGUAGCGCAGCU	17			ProUGG			tRF-5	26963812		seedlings	Triticum aestivum
GACCGCAUAGCGCAGUGGAUU	21			ArgUCG			tRF-5	26963812		seedlings	Triticum aestivum
GGGGAUGUAGCUCAAAUGGUAGAGCA	26			PseudoCGG			tRF-5	26963812		seedlings	Triticum aestivum
GUCGAUAUGUCCGAGUGG	18			SerUGA			tRF-5	26963812		seedlings	Triticum aestivum
GGGUCCAUAGCUCAGUGGUAGAG	23			ArgACG			tRF-5	26963812		seedlings	Triticum aestivum
GCGGAUGUAGCCAAGUGGA	19			ValCAC			tRF-5	26963812		seedlings	Triticum aestivum
GGGCCUGUAGCUCAGAGGAUUAG	23			PseudoACG			tRF-5	26963812		seedlings	Triticum aestivum
GGGGAUGUAGCUCAGAUGGUAGAGCGCUCG	30			AlaAGC			tRF-5	26963812		seedlings	Triticum aestivum
GGGGACGUAGCUCAUAUGGUAGA	23			AlaCGC			tRF-5	26963812		seedlings	Triticum aestivum
GGUUUCGUGGUGUAGU	16			ValAAC			tRF-5	26963812		seedlings	Triticum aestivum
GGAGAGAUGGCUGAGUGGUU	20			SerUGA			tRF-5	26963812		seedlings	Triticum aestivum
GGGAUUGUAGUUCAAUUGGUCAGAGCACCG	30			PseudoGUC			tRF-5	26963812		seedlings	Triticum aestivum
GCGAGCGUAGUUCAAUGGUAAA	22			GlyGCC			tRF-5	26963812		seedlings	Triticum aestivum
GGGCCUGUAGCUCAGAGGAUUAGAGCA	27			PseudoACG			tRF-5	26963812		seedlings	Triticum aestivum
GCGAGCGUAGUUCAAUGGUAAAA	23			GlyGCC			tRF-5	26963812		seedlings	Triticum aestivum
GCGCAUCUGGUGUAGUG	17			GlyCCC			tRF-5	26963812		seedlings	Triticum aestivum
GGAGAGAUGGCUGAGUGG	18			SerGCU			tRF-5	26963812		seedlings	Triticum aestivum
GGAGAGAUGGCUGAGUGG	18			SerUGA			tRF-5	26963812		seedlings	Triticum aestivum
GGGGACGUAGCUCAUAUGGUAGAG	24			AlaCGC			tRF-5	26963812		seedlings	Triticum aestivum
GGGGAUGUAGCUCAAA	16			PseudoCGG			tRF-5	26963812		seedlings	Triticum aestivum
GUCAGGAUGGCCGAGUGGUCUA	22			LeuCAA			tRF-5	26963812		seedlings	Triticum aestivum
GUCAGGAUGGCCGAGUGGUCUA	22			LeuCAG			tRF-5	26963812		seedlings	Triticum aestivum
GGGCCUGUAGCUCAGAGGAUUAGAG	25			PseudoACG			tRF-5	26963812		seedlings	Triticum aestivum
GCGGGGAUAGCUCAGU	16			PheGAA			tRF-5	26963812		seedlings	Triticum aestivum
UCCUCAGUAGCUCAGUGGUAG	21			AsnGUU			tRF-5	26963812		seedlings	Triticum aestivum
AGGGAUGUAGCGCAGCUUGGUAGCA	25			ProUGG			tRF-5	26963812		seedlings	Triticum aestivum
AGCGGGGUAGAGGAAUUGGUC	21			MetCAU			tRF-5	26963812		seedlings	Triticum aestivum
AGCGGGGUAGAGGAAUUGGU	20			MetCAU			tRF-5	26963812		seedlings	Triticum aestivum
AGCGGGGUAGAGGAAUUGGUCA	22			MetCAU			tRF-5	26963812		seedlings	Triticum aestivum
GGUUUUGUGGUGUAGUUGGU	20			PseudoAAC			tRF-5	26963812		seedlings	Triticum aestivum
GGGGGUGUAGCUCAUAUGGUAGAGCGCUCG	30			SerUGA			tRF-5	26963812		seedlings	Triticum aestivum
GUCGUUGUAGUAUAGUGGUGAG	22			AspGUC			tRF-5	26963812		seedlings	Triticum aestivum
GCGCUCUUAGUUCAGUUCGGUAGAACGCG	29			TrpCCA			tRF-5	26963812		seedlings	Triticum aestivum
GGGUGUAUAGCUCAGUUGGUAGA	23			LysUUU			tRF-5	26963812		seedlings	Triticum aestivum
GCCCACUUAGCUCAGAGGUUAGA	23			ThrUGU			tRF-5	26963812		seedlings	Triticum aestivum
GGGCAUUUGGUCUAGUGGUAUGAUUCUCGC	30			ProAGG			tRF-5	26963812		seedlings	Triticum aestivum
GGGGAUGUAGCUCAAAUGGUAGAGCG	26			AlaUGC			tRF-5	26963812		seedlings	Triticum aestivum
GGCCUAUUAGCUCAGCUGGUU	21			IleAAU			tRF-5	26963812		seedlings	Triticum aestivum
GGUUUCGUGGUGUAG	15			ValAAC			tRF-5	26963812		seedlings	Triticum aestivum
GGGGAUGUAGCUCAAAU	17			AlaUGC			tRF-5	26963812		seedlings	Triticum aestivum
GGAGAGAUGGCUGAGUGGUUGAUAGCUCC	29			SerUGA			tRF-5	26963812		seedlings	Triticum aestivum
GUCAGGAUGGCCGAGUGGUCUAA	23			LeuCAA			tRF-5	26963812		seedlings	Triticum aestivum
GUCAGGAUGGCCGAGUGGUCUAA	23			LeuCAG			tRF-5	26963812		seedlings	Triticum aestivum
GCGCAUCUGGUGUAGUGGUAUCAUAG	26			GlyCCC			tRF-5	26963812		seedlings	Triticum aestivum
GCGUUUGUAGUCCAACGGUUAGGAUAA	27			GlyUCC			tRF-5	26963812		seedlings	Triticum aestivum
GGGGAUGCAGCUCAAAUGGUAGA				UGC				29305786		root nodule	Medicago truncatula
GGGGAUGUAGCUCAGAUGGUA				AGC				29305786		root nodule	Medicago truncatula
GGGGGUGUAGCUCAUAUGGUAGA				CGC				29305786		root nodule	Medicago truncatula
GGGCCUGUAGCUCAGAGGA				ACG				29305786		root nodule	Medicago truncatula
GGUCGCAUAGCGGAGUGGA				CCG				29305786		root nodule	Medicago truncatula
UAAUCAAGCGAUUGUGGGUU				UCU				29305786		root nodule	Medicago truncatula
UUCGGAUCAGAAGGUCGUGGGUU				UCG				29305786		root nodule	Medicago truncatula
GCGCCUGUAGCUCAGUGGAUAGAG				CCU				29305786		root nodule	Medicago truncatula
CACUAAUAUCCCGUGAGCUUAAC				AUU				29305786		root nodule	Medicago truncatula
UCCUCAGUAGCUCAGUGGAA				GUU				29305786		root nodule	Medicago truncatula
GGGAUUGUAGUUCAAUUGGUCAG				GUC				29305786		root nodule	Medicago truncatula
GUGGUAAGGCAGGGGACUGCAA				GCA				29305786		root nodule	Medicago truncatula
CGAGUUCAUUUCUCGGUGGGACCU				CUG				29305786		root nodule	Medicago truncatula
AGCACUCUGGACUUUGAAU				UUG				29305786		root nodule	Medicago truncatula
GUUGGUCAGGAUAUUCGGCUC				CUC				29305786		root nodule	Medicago truncatula
UCAAGGAGGCAACGGGGAUU				UUC				29305786		root nodule	Medicago truncatula
GCGUUUGUAGUCCAACGGUUAGGA				UCC				29305786		root nodule	Medicago truncatula
GCGCAUCUGGUGUAGUGGUAUCAUA				CCC				29305786		root nodule	Medicago truncatula
UUCCCGGCUGGUGCACCA				GCC				29305786		root nodule	Medicago truncatula
GGUGGCUGUAGUUUAGUGGUAAGA				GUG				29305786		root nodule	Medicago truncatula
UUGGUUAGAGCUUUGGUCUUA				UAU				29305786		root nodule	Medicago truncatula
CAGUUGGUUAGAGCUUCGUG				AAU				29305786		root nodule	Medicago truncatula
AGAGAGGGCGUGGGUUCA				CAA				29305786		root nodule	Medicago truncatula
GUUGACAUGGCCGAGUUG				AAG				29305786		root nodule	Medicago truncatula
GACAGUUUGGCCGAGUGG				UAG				29305786		root nodule	Medicago truncatula
GCAGGCUUGCCCGAGUGGUC				UAA				29305786		root nodule	Medicago truncatula
CGAAAGGGCAUGGGUUCGGAUC				CAG				29305786		root nodule	Medicago truncatula
UCGUGGGUUCGUUCCCCACAGACGG				UUU				29305786		root nodule	Medicago truncatula
GCCCGUCUAGCUCAGUUG				CUU				29305786		root nodule	Medicago truncatula
GUAGAGAUCCGUAGGGGCUUAUAG				CAU				29305786		root nodule	Medicago truncatula
GCGGGGAUAGAUCAGUUG				GAA				29305786		root nodule	Medicago truncatula
UGCGAGAGGUCCCGAGUU				AGG				29305786		root nodule	Medicago truncatula
AGGGAUGUAGCGCAGCUUGGUA				UGG				29305786		root nodule	Medicago truncatula
GCUUCGGGUGCGAGAGGUCGUG				CGG				29305786		root nodule	Medicago truncatula
GAUUUGAAAUCUGUUGGGCUU				UGA				29305786		root nodule	Medicago truncatula
GUGGUUGAAGGCGUAGCA				GGA				29305786		root nodule	Medicago truncatula
GUGGACGUGCCGGAGUGGU				AGA				29305786		root nodule	Medicago truncatula
GUCGCUUUGGCGGAGUGG				GCU				29305786		root nodule	Medicago truncatula
GUCGAUAUGUCCGAGUGGUUAAG				CGA				29305786		root nodule	Medicago truncatula
AGGUAGUCUAGUGGCUAGAAAUUC				UUA				29305786		root nodule	Medicago truncatula
GCCCGCUUAGCUCAGAGGUUA				UGU				29305786		root nodule	Medicago truncatula
GCUUCCGUAGCAUAGUGGUA				CGU				29305786		root nodule	Medicago truncatula
GGUUCAAAUCCGAUAAGGGGCUCC				GGU				29305786		root nodule	Medicago truncatula
UAAGCGGGAGGUCUUGAGU				AGU				29305786		root nodule	Medicago truncatula
CAGUUCGGUAGAACGCGG				CCA				29305786		root nodule	Medicago truncatula
CCGAGUGGUCAAAAGCGACAGACUG				GUA				29305786		root nodule	Medicago truncatula
AGUUCGAUCCUGGGCAGCAACACCA				UAC				29305786		root nodule	Medicago truncatula
GUUUCGUGGUGUAGUUGGU				AAC				29305786		root nodule	Medicago truncatula
AGGGGUAUAACUCAGCGGUAGA				GAC				29305786		root nodule	Medicago truncatula
GUCUGGGUGGUGUAGUCGG				CAC				29305786		root nodule	Medicago truncatula
